# Supplementary material for: Sex‐Biased and Density‐Dependent Natal Dispersal in a Highly Mobile but Philopatric Raptor
Source: Ecol Evol. 2025 May 26;15(5):e71487. doi: 10.1002/ece3.71487 (PMC12104666; doi:10.1002/ece3.71487)
Supplement: Supplementary file 2 — Data S1. [file ECE3-15-e71487-s004.R]

#--- --- --- --- --- --- --- --- --- --- --- --- --- --- --- --- --- --- --- --- 
# Natal dispersal of eastern imperial eagles (Aquila heliaca) in Hungary    ----
#--- --- --- --- --- --- --- --- --- --- --- --- --- --- --- --- --- --- --- ---
# Authors: Bernadett Zsinka, 
#          Szilvia Kover, 
#          Marton Horvath, 
#          Nora Vili, 
#          Veronika Szabo-Csonka,
#          Krisztian Szabo, 
#          Szilvia Pasztory-Kovacs

# 2025-03-05

# Data sources required:
#  "DATA_natal_dispersal_records.csv" - data needed for analyses on natal dispersal
#  "DATA_nest_densities.csv" - data needed for analysing the change in local density over the years

# The eastern imperial eagle is a sensitive species, nest locations are not included in the data.


#--- --- --- --- --- --- --- --- --- --- --- --- --- --- --- --- --- --- --- --- 
#  1. Initialising                                                          ----
#--- --- --- --- --- --- --- --- --- --- --- --- --- --- --- --- --- --- --- ---

# Set working directory
setwd(dirname(rstudioapi::getActiveDocumentContext()$path))
dir()

# Load packages
library(circular)
library(lmerTest)
library(BSDA)

# Load input data of natal dispersal records
df <- read.csv2 ("DATA_natal_dispersal_records.csv", dec=".", sep=";", header = T, stringsAsFactors = TRUE)
str(df)
# id:                             ID of each bird
# sex:                            'male' or 'female'
# natal_year:                     year of hatching, 2012-2020
# natal_country:                  HU - Hungary
# natal_territory_ID:             ID of the individual's natal territory
# natal_subpop:                   E - eastern subpopulation, W - western subpopulation
# breeding_year:                  year of first detected breeding attempt
# breeding_country:               HU - Hungary, SK- Slovakia
# breeding_subpop:                E - eastern subpopulation, W - western subpopulation
# breeding_territory_ID:          ID of the individual's natal territory
# breeding_status:                breeding outcome of the first detected breeding attempt
# recapture_type:                 natal dispersal movement first recorded via colour-ringing (RING), GPS-tracking (TRACKING) or DNA profiling (DNA)
# all_recapture_type:             if the natal dispersal movement was recorded by multiple methods, all are included here
# NDD:                            natal dispersal distance [km]
# angle_degree:                   direction of natal dispersal movement in degrees
# sector:                         direction of natal dispersal movement categorised into sectors
# age_at_recapture:               calendar year of bird at the first detected breeding attempt
# year_of_expected_recruitment:   4th calendar year (median age of first breeding) 
#                                 or later, if the breeding territory in the bird's 4th calendar year did not exist / was occupied by another bird of the same sex
# nd:                             natal density (local density at the natal nest)
# bd:                             breeding density (local density at the breeding nest)


# Load input data of local densities in Hungary
HUdens <- read.csv2 ("DATA_nest_densities.csv", dec=".", sep=";", header = T, stringsAsFactors = TRUE)
str(HUdens)
# territory: territory (nest) ID
# year: 2011-2022
# area: area [km^2] of the Thiessen polygon of the nest (see manuscript for further explanation)
# dens: local density at the nest site, the reciprocal of the area of the Thiessen polygon [1/km^2]


# Create function for plotting diagnostic plots of lmer models
diagnostics <- function(model){
  
  rf <- ranef(model) # extract random effects
  namerf <- names(rf) # names of random effects
  
  par(mfrow=c(2,2))
  plot(residuals(model, type = "pearson")~fitted(model), main = "residuals")
  qqnorm(resid(model), main="residuals"); qqline(resid(model))
  
  for (i in namerf){
    qqnorm(rf[[i]][["(Intercept)"]], main=paste0("random effect: ", i)); qqline(rf[[i]][["(Intercept)"]])
  }
  
  par(mfrow=c(1,1))
  
}


#--- --- --- --- --- --- --- --- --- --- --- --- --- --- --- --- --- --- --- --- 
#  2. Median natal dispersal distances (median NDDs) of males and females  ----
#--- --- --- --- --- --- --- --- --- --- --- --- --- --- --- --- --- --- --- ---

# We constructed the 95% confidence intervals by inverting the sign test

# 95% CI for median by BSDA::SIGN.test
SIGN.test(df[df$sex =="male", "NDD"])
SIGN.test(df[df$sex =="female", "NDD"])


#--- --- --- --- --- --- --- --- --- --- --- --- --- --- --- --- --- --- --- --- 
#  3. Changes in local density over the years                             ----
#--- --- --- --- --- --- --- --- --- --- --- --- --- --- --- --- --- --- --- ---

HUdens$log_dens <- log(HUdens$dens)
HUdens$yearc <- HUdens$year - 2010
table(HUdens$year)

dens_mod <- lmer(log_dens ~ yearc + (1|territory), data = HUdens)
summary(dens_mod)

# Diagnostics
par(mfrow=c(2,2))
plot(residuals(dens_mod, type = "pearson")~fitted(dens_mod), main = "residuals")
qqnorm(resid(dens_mod), main="residuals"); qqline(resid(dens_mod))
qqnorm(ranef(dens_mod)$territory[["(Intercept)"]], main="random effect: territory")
qqline(ranef(dens_mod)$territory[["(Intercept)"]])
par(mfrow=c(1,1))

# Median territory diameter in 2017
median(HUdens$area)
med_area <- median(HUdens[HUdens$year == 2017, "area"])
(d <- sqrt(med_area/pi)*2) # 10.9 km

#--- --- --- --- --- --- --- --- --- --- --- --- --- --- --- --- --- --- --- --- 
#  4. Directions - Rayleigh tests                                          ----
#--- --- --- --- --- --- --- --- --- --- --- --- --- --- --- --- --- --- --- ---

## 4.1. Males ----
# First period
angles_male1 <- df[df$sex == "male" & df$natal_year %in% 2012:2014, "angle_degree"]
angles_male1 <- circular(angles_male1, type = "angles", units = "degrees", rotation = "clock")
plot(angles_male1)
rayleigh.test(angles_male1)
mean.circular(angles_male1)

# Second period
angles_male2 <- df[df$sex == "male" & df$natal_year %in% 2015:2020, "angle_degree"]
angles_male2 <- circular(angles_male2, type = "angles", units = "degrees", rotation = "clock")
plot(angles_male2)
rayleigh.test(angles_male2)
mean.circular(angles_male2)

## 4.2. Females ----
# First period
angles_female1 <- df[df$sex == "female" & df$natal_year %in% 2012:2014, "angle_degree"]
angles_female1 <- circular(angles_female1, type = "angles", units = "degrees", rotation = "clock")
plot(angles_female1)
rayleigh.test(angles_female1)
mean.circular(angles_female1)

# Second period
angles_female2 <- df[df$sex == "female" & df$natal_year %in% 2015:2020, "angle_degree"]
angles_female2 <- circular(angles_female2, type = "angles", units = "degrees", rotation = "clock")
plot(angles_female2)
rayleigh.test(angles_female2)
360 + mean.circular(angles_female2)


#--- --- --- --- --- --- --- --- --- --- --- --- --- --- --- --- --- --- --- --- 
#  5. Natal dispersal distance (NDD) ~ sex, natal density, year             ----
#--- --- --- --- --- --- --- --- --- --- --- --- --- --- --- --- --- --- --- ---

#---
## 5.1. Data formatting ----
#---

# Exclude lines with missing natal density
df_dens <- df[!is.na(df$nd), ]
rownames(df_dens) <- 1:nrow(df_dens)

# Relevel sex (male as reference)
df_dens$sex <- relevel(df_dens$sex, "male")
str(df_dens)

# Create factor from natal year
df_dens$natal_year_fact <- as.factor(df_dens$natal_year)

# Create natal period variable
df_dens$period <- ifelse(df_dens$natal_year %in% 2012:2014, "2012-2014", "2015-2018")
df_dens$period <- as.factor(df_dens$period)

# Create log-transformed variables
df_dens$log_NDD <- log(df_dens$NDD)
df_dens$log_nd <- log(df_dens$nd)
df_dens$log_bd <- log(df_dens$bd)

# Scale continuous explanatory variables
df_dens$log_nd_sc <- scale(df_dens$log_nd, scale = TRUE) [, 1]


#---
## 5.2. Exploratory plots ----
#---

par(mfrow = c(2,1))

# log(NDD) ~ natal density
with(df_dens, plot(log_NDD ~ nd,  xlab = "natal density", ylab = "log (NDD)", col = sex))
# log(NDD) ~ log (natal density)
with(df_dens, plot(log_NDD ~ log_nd,  xlab = "log (natal density)", ylab = "log (NDD)", col = sex))

# log (NDD) ~ natal year
with(df_dens, plot(log_NDD ~ natal_year_fact, xlab = "natal year", ylab ="log (NDD)"))

# log (NDD) ~ natal period
with(df_dens, plot(log_NDD ~ period,  xlab = "natal period", ylab = "log (NDD)"))
par(mfrow=c(2,1))
with(df_dens[df_dens$period =="2012-2014",], hist(log_NDD, xlim = c(0,6), breaks = 10))
with(df_dens[df_dens$period =="2015-2018",], hist(log_NDD,  xlim = c(0,6), breaks = 10))

# log(NDD) ~ sex
with(df_dens, plot(log_NDD ~ sex,  xlab = "sex", ylab = "log (NDD)"))
# log(NDD) ~ natal period * sex
with(df_dens, boxplot(log_NDD ~ period+sex, xlab = "sex * natal period", ylab ="log (NDD)"))

# log (NDD) ~ natal year, male
with(df_dens[df_dens$sex =="male",], boxplot(log_NDD ~ natal_year_fact, xlab = "natal year", ylab ="log (NDD)", col = "skyblue3"))
# log (NDD) ~ natal year, female
with(df_dens[df_dens$sex =="female",], boxplot(log_NDD ~ natal_year_fact, xlab = "natal year", ylab ="log (NDD)", col = "salmon"))

par(mfrow=c(1,1))       
 
#---
## 5.3. Model selection ----
#---

# General model
NDD_mod0 <- lmer(log_NDD ~ sex + log_nd_sc + period
                          + I(log_nd_sc^2) 
                          + sex:log_nd_sc + sex:period + log_nd_sc:period
                          + (1|natal_territory_ID) + (1|natal_year_fact), 
                          data = df_dens)
summary(NDD_mod0)
diagnostics(NDD_mod0)


NDD_mod1 <- lmer(log_NDD ~ sex + log_nd_sc + period
                          + I(log_nd_sc^2)
                          + sex:log_nd_sc + sex:period
                          + (1|natal_territory_ID) + (1|natal_year_fact), 
                          data = df_dens)
summary(NDD_mod1)
diagnostics(NDD_mod1)


NDD_mod2 <- lmer(log_NDD ~ sex + log_nd_sc + period
                          + I(log_nd_sc^2)  
                          + sex:log_nd_sc
                          + (1|natal_territory_ID) + (1|natal_year_fact), 
                          data = df_dens)
summary(NDD_mod2)
diagnostics(NDD_mod2)


NDD_mod3 <- lmer(log_NDD ~ sex + log_nd_sc + period
                          + I(log_nd_sc^2)
                          + (1|natal_territory_ID) + (1|natal_year_fact), 
                          data = df_dens)
summary(NDD_mod3)
diagnostics(NDD_mod3)


### FINAL MODEL ----
NDD_mod4 <- lmer(log_NDD ~ sex + log_nd_sc + period
                          + (1|natal_territory_ID) + (1|natal_year_fact), 
                          data = df_dens)
summary(NDD_mod4)
diagnostics(NDD_mod4)


### Testing potential influential point ----
# No. 101 (id AAA2336) potential influential point
# This male settled only 1.8 km from its natal site

NDD_mod0.2 <- lmer(log_NDD ~ sex + log_nd_sc + period 
                            + I(log_nd_sc^2) 
                            + sex:log_nd_sc + sex:period + log_nd_sc:period 
                            + (1|natal_territory_ID) + (1|natal_year_fact), 
                            data = df_dens[-101,])
summary(NDD_mod0.2)
diagnostics(NDD_mod0.2)


NDD_mod1.2 <- lmer(log_NDD ~ sex + log_nd_sc + period  
                            + I(log_nd_sc^2) 
                            + sex:log_nd_sc + sex:period 
                            + (1|natal_territory_ID) + (1|natal_year_fact), 
                            data = df_dens[-101,])
summary(NDD_mod1.2)
diagnostics(NDD_mod1.2)


NDD_mod2.2 <- lmer(log_NDD ~ sex + log_nd_sc + period  
                            + I(log_nd_sc^2) 
                            + sex:log_nd_sc 
                            + (1|natal_territory_ID) + (1|natal_year_fact), 
                            data = df_dens[-101,])
summary(NDD_mod2.2)
diagnostics(NDD_mod2.2)


NDD_mod3.2 <- lmer(log_NDD ~ sex + log_nd_sc + period 
                            + I(log_nd_sc^2) 
                            + (1|natal_territory_ID) + (1|natal_year_fact), 
                            data = df_dens[-101,])
summary(NDD_mod3.2)
diagnostics(NDD_mod3.2)


NDD_mod4.2 <- lmer(log_NDD ~ sex + log_nd_sc + period 
                            + (1|natal_territory_ID) + (1|natal_year_fact), 
                            data = df_dens[-101,])
summary(NDD_mod4.2)
diagnostics(NDD_mod4.2)


#--- --- --- --- --- --- --- --- --- --- --- --- --- --- --- --- --- --- --- --- 
#  6. Breeding and natal density difference ~ sex, natal density, natal year ----
#--- --- --- --- --- --- --- --- --- --- --- --- --- --- --- --- --- --- --- ---

#---
## 6.1. Data formatting ----
#---

# Calculate difference between breeding and natal density
df_dens$densdiff <- df_dens$log_bd - df_dens$log_nd
plot(density(df_dens$densdiff))

# Scale continuous explanatory variables
df_dens$log_NDD_sc <- scale(df_dens$log_NDD, scale = TRUE)[,1]

#---
## 6.2. Exploratory plots ----
#---

par(mfrow=c(1,1))

# Breeding density ~ natal density
with(df_dens, plot(bd ~ nd, main = "", ylab="bd", xlab="nd"))

# Dens diff ~ sex
with(df_dens, boxplot(densdiff ~ sex, main = "", ylab="log(bd) - log(nd)", xlab="sex"))

# Density difference ~ natal density
with(df_dens, plot(densdiff ~ log_nd_sc, xlab = "log(nd) scaled", ylab = "log(bd) - log(nd)", col=sex, pch = ifelse(df_dens$id == "AAA2336", 2, 1)))
abline(h = 0, lty = "dashed")

# Density difference ~ natal density
with(df_dens, plot(densdiff ~ log_NDD, xlab = "log(NDD)", ylab = "log(bd) - log(nd)", col=sex))
with(df_dens, plot(densdiff ~ log_NDD_sc, xlab = "log(NDD) scaled", ylab = "log(bd) - log(nd)", col=sex, pch = ifelse(df_dens$sex == "male", 2, 1)))
abline(h = 0, lty = "dashed")

# Density difference ~ period
with(df_dens, plot(densdiff ~ period, xlab = "period", ylab = "log(bd) - log(nd)"))

# Density difference ~ natal years
with(df_dens, plot(densdiff ~ natal_year_fact, xlab = "natal year", ylab = "log(bd) - log(nd)"))


#---
## 6.3. Correlation between density at the breeding and natal sites for males and females ----
#---
cor.test(df_dens[df_dens$sex =="male","log_nd"], df_dens[df_dens$sex =="male","log_bd"])
cor.test(df_dens[df_dens$sex =="female","log_nd"], df_dens[df_dens$sex =="female","log_bd"])
p.adjust(c(0.003652, 0.211), method = "holm") # bonferroni-holm

#---
## 6.4. Mode of breeding densities ----
#---

bd_density <- density (df_dens$bd)
mode_bd <- bd_density$x[which.max(bd_density$y)]

#---
## 6.5. Model selection ----
#---

# General model
diff_mod0 <- lmer(densdiff ~ sex + log_nd_sc + log_NDD_sc + period 
                                + I(log_nd_sc^2) + I(log_NDD_sc^2)
                                + log_nd_sc:log_NDD_sc + sex:log_nd_sc + sex:log_NDD_sc + sex:period 
                                + (1|natal_territory_ID) + (1|natal_year_fact),
                                data=df_dens)
summary(diff_mod0)
diagnostics(diff_mod0)

diff_mod1 <- lmer(densdiff ~ sex + log_nd_sc + log_NDD_sc + period 
                                + I(log_nd_sc^2) + I(log_NDD_sc^2)
                                + sex:log_nd_sc + sex:log_NDD_sc + sex:period 
                                + (1|natal_territory_ID) + (1|natal_year_fact),
                                data=df_dens)
summary(diff_mod1)
diagnostics(diff_mod1)

diff_mod2 <- lmer(densdiff ~ sex + log_nd_sc + log_NDD_sc + period 
                                + I(log_nd_sc^2) + I(log_NDD_sc^2)
                                + sex:log_nd_sc + sex:period 
                                + (1|natal_territory_ID) + (1|natal_year_fact),
                                data=df_dens)
summary(diff_mod2)
diagnostics(diff_mod2)

diff_mod3 <- lmer(densdiff ~ sex + log_nd_sc + log_NDD_sc + period 
                                + I(log_nd_sc^2)
                                + sex:log_nd_sc + sex:period 
                                + (1|natal_territory_ID) + (1|natal_year_fact),
                                data=df_dens)
summary(diff_mod3)
diagnostics(diff_mod3)


diff_mod4 <- lmer(densdiff ~ sex + log_nd_sc + log_NDD_sc + period 
                                + I(log_nd_sc^2)
                                + sex:period
                                + (1|natal_territory_ID) + (1|natal_year_fact),
                               data=df_dens)
summary(diff_mod4)
diagnostics(diff_mod4)


diff_mod5 <- lmer(densdiff ~ sex + log_nd_sc + log_NDD_sc + period 
                                + I(log_nd_sc^2)
                                + (1|natal_territory_ID) + (1|natal_year_fact),
                                data=df_dens)
summary(diff_mod5)
diagnostics(diff_mod5)


### FINAL MODEL ----
diff_mod6 <- lmer(densdiff ~ sex + log_nd_sc + log_NDD_sc + period 
                     + (1|natal_territory_ID) + (1|natal_year_fact),
                     data=df_dens)
summary(diff_mod6)
diagnostics(diff_mod6)


diff_mod7 <- lmer(densdiff ~ sex + log_nd_sc + log_NDD_sc + period 
                                + sex:log_NDD_sc
                                + (1|natal_territory_ID) + (1|natal_year_fact),
                                data=df_dens)
summary(diff_mod7)
diagnostics(diff_mod7)


diff_mod8 <- lmer(densdiff ~ sex + log_nd_sc + log_NDD_sc + period
                     + log_nd_sc:sex
                     + (1|natal_territory_ID) + (1|natal_year_fact),
                     data=df_dens)
summary(diff_mod8)
diagnostics(diff_mod8)


diff_mod9 <- lmer(densdiff ~ sex + log_nd_sc + log_NDD_sc + period
                     + log_nd_sc:sex + log_NDD_sc:sex
                     + (1|natal_territory_ID) + (1|natal_year_fact),
                     data=df_dens)
summary(diff_mod9)
diagnostics(diff_mod9)


### Testing potential influential point ----

# No. 101 (id AAA2336) potential influential point
# This male settled only 1.8 km from its natal site

# General model
diff_mod0.2 <- lmer(densdiff ~ sex + log_nd_sc + log_NDD_sc + period 
                                  + I(log_nd_sc^2) + I(log_NDD_sc^2)
                                  + log_nd_sc:log_NDD_sc + sex:log_nd_sc + sex:log_NDD_sc + sex:period 
                                  + (1|natal_territory_ID) + (1|natal_year_fact),
                                  data=df_dens[-101,])
summary(diff_mod0.2)
diagnostics(diff_mod0.2)

diff_mod1.2 <- lmer(densdiff ~ sex + log_nd_sc + log_NDD_sc + period 
                                  + I(log_nd_sc^2) + I(log_NDD_sc^2)
                                  + sex:log_nd_sc + sex:log_NDD_sc + sex:period 
                                  + (1|natal_territory_ID) + (1|natal_year_fact),
                                  data=df_dens[-101,])
summary(diff_mod1.2)
diagnostics(diff_mod1.2)

diff_mod2.2 <- lmer(densdiff ~ sex + log_nd_sc + log_NDD_sc + period 
                                  + I(log_nd_sc^2) + I(log_NDD_sc^2)
                                  + sex:log_nd_sc + sex:period 
                                  + (1|natal_territory_ID) + (1|natal_year_fact),
                                  data=df_dens[-101,])
summary(diff_mod2.2)
diagnostics(diff_mod2.2)

diff_mod3.2 <- lmer(densdiff ~ sex + log_nd_sc + log_NDD_sc + period 
                                  + I(log_nd_sc^2)
                                  + sex:log_nd_sc + sex:period 
                                  + (1|natal_territory_ID) + (1|natal_year_fact),
                                  data=df_dens[-101,])
summary(diff_mod3.2)
diagnostics(diff_mod3.2)


diff_mod4.2 <- lmer(densdiff ~ sex + log_nd_sc + log_NDD_sc + period 
                                  + I(log_nd_sc^2)
                                  + sex:period
                                  + (1|natal_territory_ID) + (1|natal_year_fact),
                                  data=df_dens[-101,])
summary(diff_mod4.2)
diagnostics(diff_mod4.2)


diff_mod5.2 <- lmer(densdiff ~ sex + log_nd_sc + log_NDD_sc + period 
                                  + I(log_nd_sc^2)
                                  + (1|natal_territory_ID) + (1|natal_year_fact),
                                  data=df_dens[-101,])
summary(diff_mod5.2)
diagnostics(diff_mod5.2)


diff_mod6.2 <- lmer(densdiff ~ sex + log_nd_sc + log_NDD_sc + period 
                                  + (1|natal_territory_ID) + (1|natal_year_fact),
                                  data=df_dens[-101,])
summary(diff_mod6.2)
diagnostics(diff_mod6.2)


diff_mod7.2 <- lmer(densdiff ~ sex + log_nd_sc + log_NDD_sc + period
                                  +log_NDD_sc:sex
                                  + (1|natal_territory_ID) + (1|natal_year_fact),
                                  data=df_dens[-101,])
summary(diff_mod7.2)
diagnostics(diff_mod7.2)


diff_mod8.2 <- lmer(densdiff ~ sex + log_nd_sc + log_NDD_sc + period
                                  + log_nd_sc:sex
                                  + (1|natal_territory_ID) + (1|natal_year_fact),
                                  data=df_dens[-101,])
summary(diff_mod8.2)
diagnostics(diff_mod8.2)


diff_mod9.2 <- lmer(densdiff ~ sex + log_nd_sc + log_NDD_sc + period
                                  + log_nd_sc:sex + log_NDD_sc:sex
                                  + (1|natal_territory_ID) + (1|natal_year_fact),
                                  data=df_dens[-101,])
summary(diff_mod9.2)
diagnostics(diff_mod9.2)


# Excluding No. 101 did not change the conclusions drawn from the model results
# --> It was kept in the data set
