# Supplementary material for: Sex‐Biased and Density‐Dependent Natal Dispersal in a Highly Mobile but Philopatric Raptor
Source: Ecol Evol. 2025 May 26;15(5):e71487. doi: 10.1002/ece3.71487 (PMC12104666; doi:10.1002/ece3.71487)
Supplement: Supplementary file 3 — Data S2. [file ECE3-15-e71487-s001.csv]

id	sex	natal_year	natal_country	natal_subpop	natal_territory_ID	breeding_year	breeding_country	breeding_subpop	breeding_territory_ID	breeding_status	recapture_type	all_recapture_type	NDD	angle_degree	sector	age_at_recapture	year_of_expected_recruitment	nd	bd
A211	female	2012	HU	E	territory154	2016	HU	E	territory369	Chick	TRACKING	TRACKING	40.9241	132.4646575	ESE	5	2016	0.054224592	0.024460719
A222	female	2012	HU	E	territory150	2015	HU	E	territory380	Incubation	TRACKING	TRACKING	49.17326796	182.3130938	S	4	2015	0.013484578	0.006847766
A263	female	2012	HU	E	territory373	2015	HU	E	territory250	Chick	DNA	DNA_TRACKING	44.30078726	186.8383662	S	4	2015	0.005756971	0.007674312
A264	female	2012	HU	E	territory373	2016	HU	E	territory155	Incubation	DNA	DNA	57.19104642	292.6224788	WNW	5	2016	0.005595166	0.021993705
A265	male	2012	HU	E	territory372	2019	HU	E	territory364	Chick	DNA	DNA	20.49729066	52.11601957	ENE	8	2015	0.006813952	0.002996343
A267	female	2012	HU	E	territory41	2016	HU	E	territory73	Chick	DNA	DNA	26.68174307	210.044431	SSW	5	2016	NA	0.012921071
A289	female	2012	HU	E	territory304	2016	HU	E	territory327	Chick	DNA	DNA	16.62170645	250.5336754	WSW	5	2016	0.012986304	0.005360014
A292	male	2012	HU	E	territory264	2022	HU	E	territory386	Chick	RING	RING	35.90009684	16.39462615	NNE	11	2016	0.010598685	0.016127055
A296	male	2012	HU	E	territory310	2014	HU	E	territory478	Chick	RING	DNA_RING	49.1423729	194.2709549	S	3	2014	NA	0.002128473
A297	male	2012	HU	E	territory67	2015	HU	E	territory188	Incubation	TRACKING	TRACKING	19.28805794	10.15824629	N	4	2015	0.010508304	0.002953987
A301	female	2013	HU	E	territory288	2019	HU	E	territory269	Chick	DNA	DNA	86.57673445	147.7126002	SSE	7	2019	0.004865664	0.009902557
A304	female	2013	HU	E	territory340	2015	HU	E	territory272	Incubation	TRACKING	TRACKING	130.4484502	179.0423635	S	3	2015	0.002922748	0.003464929
A320	female	2013	HU	E	territory9	2018	HU	E	territory156	Chick	DNA	DNA_TRACKING	23.72849685	330.4874752	NNW	6	2018	0.026689335	0.038334611
A321	male	2013	HU	E	territory9	2017	HU	E	territory285	Chick	RING	RING	44.69791685	52.59656653	ENE	5	2017	0.02735884	0.015967423
A332	male	2013	HU	E	territory201	2017	HU	E	territory375	Chick	DNA	DNA	12.00349513	44.23378862	NNE	5	2016	0.009881885	0.00849967
A338	male	2013	HU	E	territory244	2018	HU	W	territory187	Incubation	RING	RING	262.7902348	269.8207553	W	6	2018	0.015674616	0.011539862
A342	male	2013	HU	E	territory283	2017	HU	E	territory189	Chick	DNA	DNA_RING	44.27671507	136.3909485	SSE	5	2017	0.046248782	0.005027451
A346	male	2013	HU	E	territory16	2018	HU	E	territory92	Chick	RING	RING	12.98347017	348.6551087	N	6	2016	0.026995787	0.013036803
A352	male	2013	HU	E	territory322	2016	HU	E	territory250	Chick	DNA	DNA	37.48266922	18.08565544	NNE	4	2016	0.015709354	0.008778469
A358	male	2013	HU	E	territory117	2016	HU	E	territory303	Chick	DNA	DNA	23.20398307	218.3480929	SSW	4	2016	0.038034772	0.009440614
A367	male	2013	HU	E	territory367	2016	HU	E	territory216	Chick	RING	RING	19.43904983	42.17812657	NNE	4	2016	0.03124271	0.037277377
A369	male	2013	HU	E	territory150	2019	HU	E	territory155	Chick	DNA	DNA	14.98391289	331.4138895	NNW	7	2016	0.015182889	0.021993705
A371	male	2013	HU	E	territory174	2019	HU	E	territory480	Chick	DNA	DNA	24.35320619	221.0783364	SSW	7	2016	0.024386244	0.018108077
A372	male	2013	HU	E	territory168	2017	HU	E	territory4	Chick	DNA	DNA	46.0214052	205.69549	SSW	5	2016	0.015741917	0.007993719
A374	male	2013	HU	E	territory125	2017	HU	E	territory241	Chick	DNA	DNA	45.4870917	46.03604418	ENE	5	2016	0.039602568	0.007460001
A380	male	2013	HU	E	territory387	2021	HU	E	territory319	Chick	DNA	DNA	64.90543599	201.3312689	SSW	9	2016	0.031394595	0.012303932
A381	female	2013	HU	E	territory118	2018	HU	E	territory354	Chick	DNA	DNA	79.86770636	359.7587915	N	6	2018	0.03345461	0.007564762
A382	male	2013	HU	E	territory118	2018	HU	E	territory4	Chick	RING	RING	66.28808912	286.9717128	WNW	6	2016	0.047455445	0.007993719
A383	male	2013	HU	E	territory308	2017	HU	E	territory28	Chick	DNA	DNA	38.96685801	210.9146971	SSW	5	2017	0.015874722	0.007084212
A384	female	2013	HU	E	territory76	2017	HU	E	territory298	Incubation	DNA	DNA	138.9642582	264.3997934	W	5	2017	NA	0.002126887
A395	female	2013	HU	E	territory119	2016	SK	W	SKterritory1	Incubation	TRACKING	TRACKING	136.510392	274.3427834	W	4	NA	NA	NA
A402	male	2014	HU	E	territory288	2020	HU	E	territory138	Chick	RING	RING	14.75026939	4.3578872	N	7	2017	0.011059503	0.006294942
A406	female	2014	HU	E	territory148	2022	HU	E	territory451	Chick	RING	RING	107.5402888	216.2001594	SSW	9	2021	0.061033476	0.004232239
A410	male	2014	HU	E	territory150	2019	HU	E	territory362	Chick	RING	RING	31.80417024	79.23005505	E	6	2017	0.017767287	0.036573843
A428	female	2014	HU	E	territory356	2022	HU	E	territory370	Chick	DNA	DNA	16.41890121	271.1829147	W	9	2018	0.006947686	0.030769524
A431	female	2014	HU	E	territory373	2022	HU	E	territory68	Chick	DNA	DNA	47.83433947	154.7323378	SSE	9	2019	0.00785368	0.027515318
A437	female	2014	HU	E	territory190	2018	HU	E	territory224	Chick	DNA	DNA	14.82704962	20.85987749	NNE	5	2017	0.005422072	0.00845268
A438	male	2014	HU	E	territory145	2017	HU	E	territory300	Incubation	TRACKING	TRACKING	47.46779276	149.1856626	SSE	4	2017	0.011196086	0.006647187
A442	male	2014	HU	E	territory157	2017	HU	E	territory138	Chick	RING	RING	20.83950154	325.3778422	NNW	4	2017	0.02921233	0.006294942
A444	female	2014	HU	E	territory157	2020	HU	E	territory352	Chick	DNA	DNA	30.40045571	67.92815513	ENE	7	2018	0.034454132	0.027480033
A461	female	2014	HU	E	territory37	2019	HU	E	territory75	Chick	DNA	DNA	64.33258349	119.5162583	ESE	6	2019	NA	0.023728613
A463	male	2014	HU	E	territory9	2018	HU	E	territory156	Chick	DNA	DNA	22.62134938	331.3641876	NNW	5	2018	0.026689335	0.038334611
A468	female	2014	HU	E	territory209	2018	HU	E	territory243	Incubation	DNA	DNA	64.21411145	95.50532574	E	5	2017	0.005335934	0.002443027
A469	female	2014	HU	E	territory387	2017	HU	E	territory83	Chick	DNA	DNA	20.02093122	52.03501792	ENE	4	2017	0.037940983	0.009418721
A470	female	2014	HU	E	territory387	2018	HU	E	territory137	Chick	DNA	DNA	89.64972947	312.5914067	WNW	4	2018	0.044490771	0.012081088
A477	female	2014	HU	E	territory36	2020	HU	E	territory197	Chick	DNA	DNA	26.10872591	119.3408426	ESE	7	2018	0.038110142	0.006041694
A480	male	2014	HU	E	territory94	2019	HU	E	territory352	Chick	RING	RING	14.02104063	85.34174612	E	6	2018	0.010570328	0.027480033
A482	female	2014	HU	E	territory18	2018	HU	E	territory342	Chick	DNA	DNA	29.49530376	36.32178694	NNE	5	2017	0.023036214	0.005656678
A488	female	2014	HU	E	territory322	2017	HU	E	territory285	Chick	DNA	DNA	102.6605016	5.828767268	N	4	2017	0.014756698	0.015967423
A490	female	2014	HU	E	territory325	2018	HU	E	territory191	Chick	DNA	DNA	70.56044463	17.8299359	NNE	5	2018	0.013645248	0.014870059
A492	male	2014	HU	E	territory264	2022	HU	E	territory269	Chick	DNA	DNA	20.3519514	315.4620326	NNW	9	2019	0.027057201	0.009902557
A493	female	2014	HU	E	territory264	2017	HU	E	territory309	Chick	DNA	DNA	48.59391555	59.40282417	ENE	4	2017	0.031025141	0.027231588
A498	female	2014	HU	E	territory274	2018	HU	E	territory253	Chick	DNA	DNA	49.35011758	224.1228642	SSW	5	2017	0.011079476	0.009711372
A505	female	2014	HU	E	territory80	2018	HU	E	territory5	Incubation	DNA	DNA	63.92119268	185.1327162	S	5	2018	0.006532813	0.014951083
A512	female	2014	HU	E	territory111	2019	HU	E	territory310	Chick	DNA	DNA	31.89177756	101.4382196	E	6	2017	0.069830959	0.01164825
A536	male	2014	HU	E	territory170	2017	HU	E	territory284	Incubation	TRACKING	TRACKING	45.74154929	65.80438333	ENE	4	2017	0.034970525	0.038133062
A575	female	2015	HU	E	territory264	2019	HU	E	territory201	Chick	DNA	DNA	42.91928825	338.6420828	NNW	5	2018	0.034591128	0.008235594
A594	female	2015	HU	E	territory143	2019	HU	E	territory371	Incubation	DNA	DNA_TRACKING	152.0914229	205.8179168	SSW	5	2019	0.003990536	0.003277046
AAA0926	female	2012	HU	E	territory377	2016	HU	E	territory115	Chick	DNA	DNA	36.63865425	135.721765	SSE	5	2015	NA	0.011484343
AAA0927	female	2012	HU	E	territory41	2016	HU	E	territory362	Chick	DNA	DNA	64.22258684	312.7313777	WNW	5	2015	NA	0.037319449
AAA0929	female	2012	HU	E	territory233	2020	HU	E	territory102	Chick	DNA	DNA	85.4702828	358.1328214	N	9	2017	0.014469541	0.022183209
AAA0940	female	2016	HU	E	territory367	2020	HU	E	territory247	Chick	DNA	DNA	60.45013494	155.0758412	SSE	5	2020	0.038629701	0.017769405
AAA1278	NA	2011	HU	E	territory157	2016	HU	W	HUWterritory1	Chick	RING	RING	217.9602215	283.6275629	W	6	NA	NA	NA
AAA1464	female	2015	HU	E	territory168	2018	HU	E	territory229	Chick	DNA	DNA	134.6416413	170.7626134	S	4	2018	0.018126651	0.008419283
AAA1470	female	2015	HU	E	territory36	2020	HU	E	territory65	Chick	DNA	DNA	127.5603424	180.7512325	S	6	2019	0.027726327	0.002755565
AAA1476	female	2015	HU	E	territory125	2020	HU	E	territory258	Chick	RING	RING	85.64756997	90.93371097	E	6	2020	0.029368181	0.002502384
AAA1484	female	2015	HU	E	territory296	2018	HU	W	territory254	Chick	DNA	DNA	259.5803329	278.3836624	W	4	2018	0.021194764	0.007009
AAA1489	female	2015	HU	E	territory246	2020	HU	E	territory145	Chick	DNA	DNA	46.07053938	237.172332	WSW	6	2018	0.035369145	0.015789714
AAA1492	female	2015	HU	E	territory283	2021	HU	E	territory323	Chick	DNA	DNA	123.8439958	188.8489069	S	7	2020	0.035334053	0.016676672
AAA1493	female	2015	HU	E	territory71	2022	HU	E	territory331	Incubation	DNA	DNA	29.87274062	34.64510034	NNE	8	2018	0.050209082	0.009583858
AAA1703	male	2015	HU	E	territory15	2022	HU	E	territory294	Chick	RING	RING	40.73141662	85.60919043	E	8	2018	0.004587646	0.003908241
AAA1706	female	2015	HU	E	territory373	2021	HU	E	territory301	Chick	DNA	DNA_RING	152.2764453	232.7435658	WSW	7	2020	0.013217659	0.001951306
AAA1708	female	2015	HU	E	territory372	2019	HU	E	territory315	Chick	DNA	DNA	45.10817137	134.5817139	ESE	5	2018	0.00769809	0.011538145
AAA1710	female	2015	HU	E	territory356	2021	HU	E	territory126	Chick	DNA	DNA	22.82045093	311.9375007	WNW	7	2018	0.006947686	0.028761296
AAA1714	female	2015	HU	E	territory190	2020	HU	E	territory324	Chick	DNA	DNA	80.01126186	199.6122666	SSW	6	2019	0.008180005	0.010082028
AAA1717	female	2015	HU	E	territory87	2019	HU	E	territory230	Chick	DNA	DNA	140.2969108	191.983854	S	5	2019	0.03567481	0.010585581
AAA1723	female	2015	HU	E	territory142	2019	HU	E	territory273	Chick	DNA	DNA	32.32794389	12.38297379	N	5	2018	0.007753711	0.01063925
AAA1724	male	2015	HU	E	territory123	2019	HU	E	territory66	Chick	RING	RING	61.18735971	249.4879247	WSW	5	2018	0.003461201	0.010372497
AAA1729	male	2015	HU	E	territory12	2020	HU	E	territory301	Chick	DNA	DNA_TRACKING	61.52068897	183.8498273	S	6	2020	0.005583751	0.001951306
AAA1733	male	2016	HU	E	territory126	2019	HU	E	territory378	Chick	DNA	DNA	35.66069722	165.7849105	S	4	2019	0.028323255	0.021222633
AAA1750	male	2016	HU	E	territory94	2019	HU	E	territory487	Chick	RING	RING	143.1284401	158.4699032	SSE	4	2019	0.01158658	0.004124209
AAA1761	female	2016	HU	E	territory178	2020	HU	E	territory21	Chick	DNA	DNA	108.714343	174.4951885	S	5	2020	0.041283692	0.005693904
AAA1778	female	2016	HU	E	territory116	2022	HU	E	territory135	Chick	RING	RING	81.69372151	207.5220662	SSW	7	2020	0.021785463	0.005261512
AAA1787	female	2016	HU	E	territory308	2022	HU	E	territory397	Chick	DNA	DNA	23.18693842	305.449397	WNW	7	2021	0.016760244	0.01363967
AAA1795	female	2017	HU	E	territory174	2022	HU	E	territory456	Chick	DNA	DNA	70.81578473	165.7131765	S	6	2021	0.024810501	0.036666204
AAA1796	male	2017	HU	E	territory36	2022	HU	E	territory173	Chick	RING	RING	19.90156856	331.1123088	NNW	6	2020	0.049606462	0.025117179
AAA1807	female	2016	HU	E	territory214	2020	HU	E	territory365	Chick	DNA	DNA	44.53203993	189.9692979	S	5	2020	0.040808808	0.022750237
AAA1830	male	2016	HU	E	territory152	2022	HU	E	territory472	Chick	RING	RING	31.11919058	68.25389154	ENE	7	2021	0.040312555	0.009871094
AAA1844	female	2016	HU	E	territory36	2019	HU	E	territory97	Chick	DNA	DNA	16.10400506	115.4525072	ESE	4	2019	0.027726327	0.008308622
AAA1847	female	2016	HU	E	territory40	2019	HU	E	territory265	Incubation	DNA	DNA	57.87951406	175.9139285	S	4	2019	0.028141865	0.003483528
AAA1851	female	2016	HU	E	territory336	2019	HU	E	territory13	Chick	DNA	DNA	108.2490407	161.0956032	SSE	4	2019	0.01162449	0.004907571
AAA1856	male	2016	HU	E	territory37	2020	HU	E	territory265	Chick	DNA	DNA	59.19932471	182.1286708	S	5	2019	NA	0.003483528
AAA1860	female	2016	HU	E	territory51	2022	HU	E	territory428	Chick	DNA	DNA	79.48730153	129.6578397	ESE	7	2021	0.024674945	0.014541809
AAA1868	female	2016	HU	E	territory232	2019	HU	E	territory478	Chick	RING	DNA_RING	201.5291259	181.9250866	S	4	2019	0.006362362	0.002982675
AAA1879	female	2016	HU	E	territory340	2020	HU	E	territory11	Chick	DNA	DNA	200.1015471	236.493797	WSW	5	2020	0.003498492	0.004090766
AAA1893	female	2016	HU	E	territory325	2022	HU	E	territory270	Incubation	DNA	DNA	55.67425309	188.3607357	S	7	2021	0.053769239	0.005890187
AAA1895	female	2016	HU	E	territory325	2018	HU	E	territory486	Chick	RING	DNA_RING	62.28402283	279.4496481	W	3	2018	0.013645248	0.002523985
AAA1900	female	2016	HU	E	territory328	2020	HU	E	territory305	Chick	DNA	DNA	12.31172176	45.92855826	ENE	5	2020	0.02398411	0.044514141
AAA1903	male	2016	HU	E	territory326	2019	HU	E	territory97	Chick	DNA	DNA	74.05942983	8.862792267	N	4	2019	0.01091984	0.008308622
AAA1910	female	2016	HU	E	territory53	2019	HU	E	territory29	Incubation	DNA	DNA	20.22715034	34.29283582	NNE	4	2019	0.004547632	0.006690245
AAA1927	female	2017	HU	E	territory142	2021	HU	E	territory450	Chick	DNA	DNA	35.45599879	229.597708	WSW	5	2021	0.015710105	0.048245494
AAA1943	male	2017	HU	E	territory333	2022	HU	E	territory459	Chick	RING	RING	22.63883945	82.81229099	E	6	2022	0.004978899	0.005996849
AAA1962	male	2017	HU	E	territory382	2020	HU	E	territory261	Chick	RING	RING	12.00955448	353.9743483	N	4	2020	0.003698399	0.00391833
AAA1999	male	2017	HU	E	territory361	2020	HU	E	territory354	Chick	RING	RING	30.47326938	51.35627135	ENE	4	NA	NA	NA
AAA2002	male	2017	HU	E	territory360	2022	HU	E	territory305	Chick	DNA	DNA	85.58627034	182.6636828	S	6	2020	0.015441787	0.044514141
AAA2021	male	2017	HU	E	territory214	2020	SK	W	SKterritory2	Chick	TRACKING	RING_TRACKING	207.9568357	276.6937295	W	4	NA	NA	NA
AAA2022	female	2017	HU	E	territory18	2022	HU	E	territory434	Chick	DNA	DNA	50.12218781	153.6743462	SSE	6	2022	0.037064548	0.010637185
AAA2025	female	2017	HU	W	territory61	2021	SK	W	SKterritory3	Incubation	TRACKING	TRACKING	57.38440478	59.42731665	ENE	5	NA	NA	NA
AAA2026	female	2017	HU	E	territory67	2020	HU	E	territory236	Incubation	TRACKING	DNA_TRACKING	80.44921564	358.8144795	N	4	2020	0.030129011	0.00431027
AAA2053	female	2018	HU	E	territory361	2021	HU	E	territory114	Incubation	RING	RING	65.88631318	166.8183882	S	4	2021	0.033705017	0.018359184
AAA2224	female	2017	HU	E	territory32	2019	HU	E	territory20	Incubation	DNA	DNA_RING	133.0282567	233.9429853	WSW	3	2019	0.015103773	0.001952072
AAA2331	male	2018	HU	E	territory248	2022	HU	E	territory38	Chick	TRACKING	TRACKING	45.81238392	311.1034465	WNW	5	2022	0.017409914	0.047506656
AAA2336	male	2018	HU	E	territory386	2023	HU	E	territory386	Incubation	TRACKING	TRACKING	1.789755767	133.568972	ESE	6	2021	0.032810817	0.032810817
AAA2417	female	2019	HU	E	territory170	2023	HU	E	territory492	Chick	TRACKING	TRACKING	39.21228364	87.23629134	E	5	NA	NA	NA
AAA2434	female	2020	HU	E	territory369	2024	HU	E	territory377	Incubation	TRACKING	TRACKING	22.50552182	138.1486338	SSE	5	NA	NA	NA
AAA2676	female	2020	HU	E	territory216	2023	HU	E	territory493	Incubation	TRACKING	TRACKING	35.18552503	251.1371612	WSW	4	NA	NA	NA
