# Supplementary material for: Sex‐Biased and Density‐Dependent Natal Dispersal in a Highly Mobile but Philopatric Raptor
Source: Ecol Evol. 2025 May 26;15(5):e71487. doi: 10.1002/ece3.71487 (PMC12104666; doi:10.1002/ece3.71487)
Supplement: Supplementary file 4 — Data S3. [file ECE3-15-e71487-s002.csv]

territory	year	area	dens
territory2	2011	136.1691371	0.007343808
territory3	2011	94.13190153	0.010623391
territory6	2011	58.85743455	0.016990207
territory7	2011	84.47242596	0.011838183
territory9	2011	31.96004882	0.031289064
territory14	2011	143.7010318	0.006958892
territory16	2011	57.33764407	0.017440549
territory18	2011	37.12212275	0.026938115
territory19	2011	140.7730859	0.007103631
territory32	2011	138.4768427	0.007221424
territory34	2011	476.1329848	0.002100254
territory36	2011	133.6052038	0.007484738
territory38	2011	153.7409722	0.006504447
territory40	2011	33.64193904	0.029724803
territory41	2011	183.9628785	0.005435879
territory42	2011	276.4047857	0.003617882
territory44	2011	301.97057	0.003311581
territory52	2011	150.4653274	0.006646049
territory55	2011	75.05053734	0.013324355
territory56	2011	281.763261	0.003549079
territory59	2011	296.2371286	0.003375674
territory67	2011	162.1540723	0.006166974
territory71	2011	33.58350866	0.029776519
territory72	2011	115.1998751	0.008680565
territory75	2011	125.211215	0.007986505
territory77	2011	101.5546532	0.009846915
territory79	2011	335.0272953	0.002984831
territory80	2011	58.85782245	0.016990095
territory85	2011	18.08371288	0.055298379
territory86	2011	42.0148877	0.023801087
territory87	2011	51.12721318	0.019559055
territory91	2011	258.8228351	0.003863647
territory92	2011	148.8818777	0.006716734
territory94	2011	103.4448036	0.009666991
territory95	2011	290.5253346	0.003442041
territory100	2011	459.2212805	0.002177599
territory104	2011	383.1778334	0.002609754
territory106	2011	222.18722	0.004500709
territory110	2011	88.21898598	0.011335428
territory111	2011	76.67573689	0.013041935
territory114	2011	78.52316136	0.012735096
territory116	2011	51.85404853	0.019284897
territory117	2011	41.90400888	0.023864065
territory119	2011	276.0795545	0.003622144
territory120	2011	292.941785	0.003413648
territory125	2011	70.27570268	0.014229669
territory126	2011	71.07518604	0.014069608
territory135	2011	453.2024666	0.002206519
territory142	2011	396.3929844	0.002522749
territory143	2011	328.6573567	0.003042683
territory144	2011	74.41204962	0.013438684
territory145	2011	119.0438218	0.008400268
territory147	2011	25.04665757	0.039925487
territory148	2011	27.77204399	0.036007433
territory149	2011	24.15643438	0.041396838
territory150	2011	61.30301739	0.016312411
territory152	2011	72.52761743	0.013787851
territory154	2011	29.58988368	0.033795334
territory157	2011	41.57178673	0.024054776
territory162	2011	33.15363645	0.030162604
territory163	2011	65.71940771	0.015216205
territory166	2011	77.18853184	0.012955292
territory167	2011	204.9314147	0.004879681
territory168	2011	57.67313559	0.017339095
territory173	2011	49.49972857	0.020202131
territory174	2011	76.25440614	0.013113996
territory175	2011	33.01809333	0.030286425
territory176	2011	45.97918617	0.021748971
territory177	2011	46.38118792	0.021560465
territory178	2011	29.00129347	0.034481221
territory179	2011	32.86580222	0.030426764
territory180	2011	36.70569583	0.027243728
territory181	2011	229.7318165	0.004352902
territory184	2011	77.01378189	0.012984689
territory187	2011	321.0634472	0.003114649
territory193	2011	423.7065438	0.002360124
territory196	2011	437.7303249	0.002284512
territory201	2011	272.5134936	0.003669543
territory202	2011	446.4818366	0.002239733
territory203	2011	118.0855645	0.008468436
territory204	2011	249.4112581	0.004009442
territory205	2011	178.8748831	0.0055905
territory207	2011	197.0772231	0.005074153
territory209	2011	306.1445557	0.003266431
territory214	2011	27.81018666	0.035958047
territory217	2011	118.6370025	0.008429073
territory231	2011	149.3751868	0.006694552
territory233	2011	167.9398292	0.005954514
territory239	2011	113.8026659	0.00878714
territory244	2011	91.74009939	0.010900359
territory245	2011	38.3387564	0.026083266
territory246	2011	36.4739035	0.027416863
territory250	2011	123.088902	0.008124209
territory251	2011	114.391479	0.00874191
territory254	2011	244.9341037	0.004082731
territory264	2011	109.8315927	0.009104848
territory266	2011	220.8583231	0.00452779
territory272	2011	314.5836899	0.003178804
territory274	2011	142.5618137	0.007014501
territory278	2011	151.9992031	0.006578982
territory279	2011	345.4869713	0.002894465
territory281	2011	155.5596625	0.006428402
territory283	2011	45.76140266	0.021852477
territory286	2011	190.1327263	0.005259484
territory288	2011	149.8825564	0.00667189
territory295	2011	429.0063009	0.002330968
territory296	2011	71.67001108	0.013952837
territory297	2011	23.33608617	0.042852087
territory304	2011	87.55448304	0.01142146
territory306	2011	50.84243655	0.019668609
territory310	2011	223.8791914	0.004466695
territory314	2011	198.1376456	0.005046996
territory325	2011	142.3686387	0.007024019
territory328	2011	117.1617615	0.008535208
territory330	2011	153.6608766	0.006507837
territory331	2011	285.2547533	0.003505638
territory333	2011	327.7474758	0.00305113
territory335	2011	228.0335763	0.004385319
territory336	2011	108.0669585	0.009253522
territory337	2011	149.2076298	0.00670207
territory340	2011	271.4865654	0.003683424
territory356	2011	190.6854019	0.00524424
territory359	2011	446.5289026	0.002239497
territory360	2011	108.3030209	0.009233353
territory361	2011	91.56681179	0.010920987
territory370	2011	76.28382281	0.013108939
territory372	2011	167.8480908	0.005957768
territory373	2011	201.3997835	0.004965249
territory374	2011	236.9260406	0.004220726
territory381	2011	399.5947609	0.002502535
territory382	2011	387.3629183	0.002581558
territory480	2011	296.2769541	0.00337522
territory488	2011	382.948932	0.002611314
territory3	2012	320.24743	0.003122586
territory7	2012	150.5649883	0.00664165
territory8	2012	49.74829602	0.020101191
territory9	2012	23.79149983	0.042031818
territory16	2012	74.89058525	0.013352813
territory18	2012	40.30496264	0.024810841
territory19	2012	164.3389022	0.006084986
territory32	2012	129.986694	0.007693095
territory34	2012	277.0846053	0.003609006
territory36	2012	137.356124	0.007280345
territory38	2012	151.4530813	0.006602705
territory40	2012	32.13470807	0.031119001
territory41	2012	191.3819471	0.005225153
territory42	2012	349.3326341	0.002862601
territory44	2012	329.0999961	0.00303859
territory52	2012	178.8692795	0.005590675
territory55	2012	75.70707117	0.013208806
territory56	2012	274.6826317	0.003640565
territory59	2012	230.8408988	0.004331988
territory67	2012	52.46998825	0.019058514
territory69	2012	163.7024425	0.006108644
territory71	2012	34.49168283	0.028992497
territory72	2012	122.4158841	0.008168875
territory75	2012	100.0776076	0.009992245
territory76	2012	50.43499824	0.019827501
territory77	2012	101.1320318	0.009888064
territory79	2012	335.3142271	0.002982277
territory80	2012	83.05627297	0.01204003
territory85	2012	22.54315072	0.044359372
territory87	2012	257.213622	0.003887819
territory92	2012	148.8818777	0.006716734
territory94	2012	104.3909945	0.00957937
territory95	2012	188.0566432	0.005317547
territory100	2012	455.581167	0.002194999
territory106	2012	233.7387234	0.004278281
territory110	2012	92.17252239	0.01084922
territory111	2012	67.83694263	0.01474123
territory116	2012	52.73315642	0.018963401
territory117	2012	38.78138344	0.025785568
territory118	2012	63.08249752	0.015852258
territory119	2012	313.1952366	0.003192897
territory120	2012	292.9473256	0.003413583
territory122	2012	512.3304143	0.001951865
territory125	2012	68.84295978	0.014525814
territory126	2012	67.33861053	0.014850321
territory132	2012	276.4354886	0.003617481
territory135	2012	368.0599234	0.002716949
territory142	2012	443.2736446	0.002255943
territory144	2012	39.952864	0.025029495
territory145	2012	146.9727328	0.006803983
territory147	2012	23.09190036	0.043305228
territory148	2012	28.82848991	0.034687908
territory149	2012	36.88119811	0.027114087
territory150	2012	67.96260124	0.014713975
territory152	2012	70.94957096	0.014094518
territory154	2012	32.52898375	0.030741815
territory157	2012	39.39998175	0.025380722
territory162	2012	40.80683873	0.024505696
territory163	2012	81.38197111	0.012287734
territory166	2012	80.49286099	0.012423462
territory167	2012	203.9377219	0.004903458
territory168	2012	56.880228	0.017580802
territory173	2012	47.44570696	0.021076723
territory174	2012	59.32697158	0.01685574
territory175	2012	36.02149552	0.027761202
territory176	2012	50.97654233	0.019616866
territory177	2012	42.17265894	0.023712045
territory178	2012	29.39628139	0.034017908
territory179	2012	32.23009947	0.031026898
territory180	2012	36.54342777	0.027364702
territory181	2012	240.2636937	0.004162094
territory184	2012	77.01378189	0.012984689
territory193	2012	453.5394539	0.00220488
territory196	2012	407.7313508	0.002452595
territory201	2012	248.5417008	0.00402347
territory202	2012	438.5621289	0.002280179
territory203	2012	118.0855645	0.008468436
territory204	2012	249.4112581	0.004009442
territory205	2012	126.6342311	0.007896759
territory207	2012	210.8480638	0.004742752
territory209	2012	259.5166636	0.003853317
territory217	2012	118.6370025	0.008429073
territory228	2012	320.9932519	0.00311533
territory230	2012	256.4597821	0.003899247
territory231	2012	189.8435694	0.005267495
territory233	2012	171.620555	0.005826808
territory239	2012	123.7526609	0.008080634
territory243	2012	300.1220361	0.003331978
territory244	2012	57.76214296	0.017312377
territory245	2012	46.62351054	0.021448406
territory246	2012	36.4739035	0.027416863
territory250	2012	111.5792803	0.008962237
territory251	2012	121.0610175	0.008260297
territory264	2012	81.30033605	0.012300072
territory272	2012	309.3746152	0.003232327
territory274	2012	184.6962573	0.005414295
territory278	2012	142.3697801	0.007023963
territory281	2012	155.2873541	0.006439674
territory283	2012	46.39403858	0.021554493
territory286	2012	190.246413	0.005256341
territory288	2012	120.8742041	0.008273064
territory296	2012	67.59926489	0.01479306
territory297	2012	21.14522986	0.04729199
territory304	2012	86.74764253	0.011527691
territory306	2012	56.33493925	0.017750973
territory307	2012	105.5383451	0.009475229
territory310	2012	211.3527513	0.004731426
territory314	2012	120.4333381	0.008303349
territory317	2012	337.4264164	0.002963609
territory322	2012	79.14793919	0.012634568
territory325	2012	102.5019836	0.009755909
territory328	2012	87.13252855	0.01147677
territory333	2012	347.0176338	0.002881698
territory335	2012	121.2848476	0.008245053
territory336	2012	76.47242756	0.013076609
territory337	2012	280.1253549	0.00356983
territory340	2012	357.6239628	0.002796233
territory343	2012	238.933223	0.00418527
territory356	2012	197.5963398	0.005060822
territory360	2012	123.8891344	0.008071733
territory367	2012	80.41346422	0.012435728
territory372	2012	210.2968718	0.004755182
territory373	2012	216.2787576	0.004623663
territory374	2012	83.10942669	0.012032329
territory377	2012	218.614103	0.00457427
territory380	2012	331.1010632	0.003020226
territory381	2012	292.0148737	0.003424483
territory382	2012	387.3629183	0.002581558
territory480	2012	290.9153085	0.003437427
territory3	2013	178.599617	0.005599116
territory7	2013	148.786572	0.006721037
territory8	2013	50.52130493	0.01979363
territory9	2013	30.21595351	0.0330951
territory10	2013	217.4047505	0.004599715
territory15	2013	143.9336867	0.006947644
territory16	2013	47.39920304	0.021097401
territory18	2013	41.20984899	0.024266044
territory19	2013	165.1978943	0.006053346
territory24	2013	318.5562197	0.003139163
territory32	2013	146.817586	0.006811173
territory36	2013	115.6932452	0.008643547
territory38	2013	92.47912195	0.010813251
territory40	2013	39.6944078	0.025192466
territory41	2013	187.3895508	0.005336477
territory42	2013	364.0101167	0.002747176
territory44	2013	337.244823	0.002965205
territory45	2013	114.4708713	0.008735847
territory52	2013	136.8187307	0.007308941
territory55	2013	79.04797984	0.012650545
territory59	2013	388.919267	0.002571228
territory67	2013	134.2779159	0.007447241
territory71	2013	39.46857212	0.025336615
territory72	2013	93.52580554	0.010692236
territory75	2013	90.38206672	0.011064142
territory76	2013	69.88417017	0.014309392
territory77	2013	148.7583926	0.00672231
territory79	2013	373.3338185	0.002678568
territory80	2013	117.0923887	0.008540265
territory85	2013	15.69990933	0.063694635
territory87	2013	252.2298034	0.003964639
territory92	2013	161.5398969	0.006190421
territory94	2013	114.1821079	0.00875794
territory95	2013	190.0774016	0.005261015
territory105	2013	287.3946163	0.003479536
territory106	2013	76.09470276	0.013141519
territory110	2013	173.3549153	0.005768513
territory117	2013	30.54580349	0.032737721
territory118	2013	106.0112522	0.009432961
territory119	2013	327.575536	0.003052731
territory120	2013	247.8391231	0.004034875
territory125	2013	59.62776109	0.016770712
territory126	2013	66.16630937	0.015113432
territory127	2013	270.6195181	0.003695225
territory132	2013	276.4016509	0.003617923
territory135	2013	216.8357272	0.004611786
territory142	2013	402.8153214	0.002482527
territory144	2013	83.07122433	0.012037863
territory145	2013	121.7973108	0.008210362
territory148	2013	29.88759993	0.033458692
territory149	2013	36.95512528	0.027059846
territory150	2013	69.66659878	0.014354081
territory152	2013	72.40678222	0.013810861
territory154	2013	24.40073948	0.040982365
territory157	2013	19.50511685	0.051268598
territory162	2013	39.5731303	0.025269671
territory163	2013	60.58919361	0.016504593
territory166	2013	78.09084622	0.012805598
territory167	2013	258.7079395	0.003865363
territory168	2013	48.49716277	0.020619763
territory170	2013	30.92777452	0.032333397
territory173	2013	41.53250237	0.024077528
territory174	2013	51.21278114	0.019526376
territory175	2013	41.5380602	0.024074307
territory176	2013	54.44910599	0.018365774
territory178	2013	29.55248305	0.033838104
territory179	2013	30.11961564	0.033200955
territory180	2013	30.30619266	0.032996557
territory181	2013	315.5963822	0.003168604
territory183	2013	38.22055511	0.026163932
territory190	2013	230.4007644	0.004340263
territory193	2013	367.7592523	0.00271917
territory196	2013	396.8790615	0.002519659
territory198	2013	176.3023784	0.005672073
territory200	2013	256.5621159	0.003897692
territory201	2013	141.7005938	0.007057133
territory202	2013	343.1885041	0.002913851
territory203	2013	182.6242549	0.005475724
territory204	2013	230.6442632	0.004335681
territory205	2013	81.07777989	0.012333836
territory207	2013	224.1121434	0.004462052
territory209	2013	262.8717615	0.003804136
territory217	2013	156.5088197	0.006389416
territory231	2013	140.8689491	0.007098796
territory232	2013	265.0621052	0.003772701
territory233	2013	133.9939694	0.007463022
territory235	2013	326.3353389	0.003064333
territory239	2013	114.3603723	0.008744288
territory244	2013	28.6028517	0.034961549
territory245	2013	55.27028012	0.018092906
territory246	2013	49.39581237	0.020244631
territory251	2013	147.8736133	0.006762532
territory252	2013	38.22055511	0.026163932
territory253	2013	219.1351407	0.004563394
territory258	2013	512.0970297	0.001952755
territory264	2013	114.3621967	0.008744148
territory267	2013	512.069656	0.001952859
territory270	2013	290.6895425	0.003440096
territory274	2013	248.5615446	0.004023148
territory281	2013	138.6153125	0.00721421
territory283	2013	66.78128327	0.014974256
territory286	2013	155.7228846	0.006421664
territory288	2013	159.0170385	0.006288634
territory297	2013	32.42155586	0.030843677
territory304	2013	103.1863643	0.009691203
territory306	2013	56.07361142	0.017833701
territory307	2013	82.53315371	0.012116343
territory308	2013	100.929014	0.009907954
territory310	2013	172.5367295	0.005795867
territory314	2013	79.15238817	0.012633858
territory317	2013	279.6136236	0.003576364
territory322	2013	62.68593395	0.015952542
territory325	2013	107.0931486	0.009337666
territory328	2013	82.65409694	0.012098614
territory332	2013	140.689713	0.00710784
territory333	2013	201.9152938	0.004952572
territory335	2013	85.49876309	0.011696076
territory336	2013	72.89739578	0.013717911
territory337	2013	283.8369699	0.003523149
territory338	2013	118.91295	0.008409513
territory340	2013	347.5865758	0.002876981
territory343	2013	254.6604924	0.003926797
territory348	2013	87.06771333	0.011485314
territory356	2013	187.9135872	0.005321595
territory360	2013	139.8163549	0.007152239
territory367	2013	76.25205088	0.013114401
territory372	2013	152.4232499	0.006560679
territory373	2013	216.7558187	0.004613486
territory374	2013	216.4102753	0.004620853
territory379	2013	164.8125553	0.006067499
territory380	2013	275.1347812	0.003634582
territory385	2013	40.53202781	0.024671847
territory387	2013	60.98976505	0.016396194
territory478	2013	486.547427	0.002055298
territory480	2013	311.8529596	0.003206639
territory3	2014	164.6737525	0.006072613
territory5	2014	77.79176207	0.012854832
territory6	2014	101.1630805	0.009885029
territory7	2014	106.9670642	0.009348672
territory9	2014	75.27188366	0.013285173
territory10	2014	216.7128632	0.004614401
territory12	2014	512.2194333	0.001952288
territory15	2014	89.35924472	0.011190784
territory17	2014	64.79479045	0.01543334
territory18	2014	36.33482995	0.027521802
territory19	2014	121.8597357	0.008206156
territory24	2014	324.148751	0.003085003
territory27	2014	371.5333132	0.002691549
territory32	2014	173.651572	0.005758658
territory36	2014	123.2716628	0.008112164
territory37	2014	97.82995494	0.010221818
territory40	2014	69.10828588	0.014470045
territory42	2014	383.0216852	0.002610818
territory44	2014	356.3967448	0.002805862
territory51	2014	304.8674874	0.003280114
territory52	2014	119.8014269	0.008347146
territory55	2014	74.41834619	0.013437547
territory59	2014	349.4157454	0.00286192
territory67	2014	106.7240259	0.009369961
territory68	2014	40.42633427	0.024736351
territory70	2014	65.88865845	0.015177119
territory71	2014	37.41147569	0.026729766
territory72	2014	80.91772228	0.012358232
territory75	2014	73.3080688	0.013641063
territory77	2014	113.0242992	0.008847655
territory79	2014	417.2997464	0.002396359
territory80	2014	233.5466051	0.004281801
territory85	2014	26.34830695	0.037953103
territory87	2014	69.72903737	0.014341228
territory92	2014	91.73751136	0.010900666
territory94	2014	109.4190829	0.009139174
territory95	2014	190.0774016	0.005261015
territory100	2014	457.891726	0.002183922
territory103	2014	190.6063236	0.005246416
territory104	2014	512.3736208	0.001951701
territory105	2014	237.9336439	0.004202852
territory106	2014	75.23966406	0.013290862
territory111	2014	23.44666732	0.042649985
territory118	2014	135.1381136	0.007399837
territory119	2014	319.067828	0.00313413
territory120	2014	264.4627428	0.003781251
territory125	2014	57.61505766	0.017356574
territory126	2014	69.3124294	0.014427427
territory127	2014	270.0977834	0.003702363
territory129	2014	163.6423125	0.006110889
territory132	2014	257.5699853	0.00388244
territory135	2014	107.375412	0.009313119
territory141	2014	184.9342922	0.005407326
territory142	2014	296.6231841	0.003371281
territory143	2014	278.0643298	0.00359629
territory145	2014	143.3067196	0.00697804
territory148	2014	34.57036844	0.028926507
territory150	2014	82.34319224	0.012144295
territory152	2014	72.39557121	0.013813
territory154	2014	26.21205543	0.038150385
territory157	2014	26.39840569	0.037881076
territory162	2014	57.70255392	0.017330255
territory163	2014	112.4051531	0.008896389
territory166	2014	75.24462256	0.013289986
territory167	2014	182.66783	0.005474418
territory168	2014	54.87943513	0.018221762
territory170	2014	27.56583968	0.036276784
territory173	2014	75.31132223	0.013278216
territory174	2014	93.91454446	0.010647978
territory176	2014	72.65562944	0.013763558
territory178	2014	50.80158291	0.019684426
territory179	2014	32.2389164	0.031018412
territory180	2014	30.22452734	0.033085712
territory181	2014	263.2957684	0.00379801
territory182	2014	180.050835	0.005553987
territory190	2014	250.3987354	0.00399363
territory193	2014	374.5082754	0.002670168
territory196	2014	237.1926247	0.004215983
territory198	2014	183.3191561	0.005454967
territory200	2014	256.5511089	0.003897859
territory202	2014	198.1999717	0.005045409
territory203	2014	126.3748015	0.00791297
territory204	2014	234.253521	0.004268879
territory205	2014	165.9432553	0.006026156
territory209	2014	264.6976711	0.003777895
territory214	2014	47.53943751	0.021035167
territory217	2014	115.6211112	0.00864894
territory221	2014	181.7955116	0.005500686
territory231	2014	125.3110547	0.007980142
territory232	2014	164.6341134	0.006074075
territory242	2014	307.3437334	0.003253686
territory244	2014	40.63413006	0.024609854
territory245	2014	38.67728716	0.025854967
territory246	2014	62.10153703	0.016102661
territory251	2014	339.3565617	0.002946753
territory253	2014	217.8878114	0.004589518
territory264	2014	100.9674387	0.009904183
territory266	2014	162.2939567	0.006161659
territory270	2014	236.2049775	0.004233611
territory274	2014	192.0553913	0.005206831
territory276	2014	172.2544618	0.005805365
territory279	2014	347.5162503	0.002877563
territory281	2014	143.5845068	0.00696454
territory283	2014	44.16710387	0.022641285
territory286	2014	157.0853718	0.006365965
territory288	2014	91.88506153	0.010883162
territory290	2014	499.2755077	0.002002902
territory295	2014	498.9670064	0.002004141
territory296	2014	102.9637322	0.009712158
territory300	2014	140.8913598	0.007097667
territory304	2014	87.49063931	0.011429794
territory307	2014	146.7704829	0.006813359
territory308	2014	206.6317627	0.004839527
territory314	2014	111.3860342	0.008977786
territory317	2014	279.1004443	0.003582939
territory322	2014	79.68860454	0.012548846
territory325	2014	100.2917037	0.009970914
territory328	2014	86.25468315	0.011593573
territory330	2014	168.8447631	0.0059226
territory332	2014	157.2401096	0.0063597
territory333	2014	212.3446835	0.004709324
territory335	2014	88.84174257	0.01125597
territory336	2014	79.55385949	0.0125701
territory337	2014	148.8469029	0.006718312
territory338	2014	133.7135681	0.007478673
territory340	2014	329.256315	0.003037148
territory348	2014	59.58539863	0.016782635
territory353	2014	511.7950068	0.001953907
territory356	2014	170.2023258	0.00587536
territory360	2014	89.25295992	0.01120411
territory361	2014	54.45975186	0.018362184
territory372	2014	160.1160325	0.006245471
territory373	2014	217.7011669	0.004593453
territory374	2014	202.4901347	0.004938512
territory375	2014	175.7602402	0.005689569
territory380	2014	273.7134341	0.003653456
territory381	2014	288.1011876	0.003471003
territory382	2014	395.3759257	0.002529238
territory385	2014	76.08770634	0.013142728
territory387	2014	94.31887725	0.010602331
territory478	2014	469.8204327	0.002128473
territory480	2014	115.5017236	0.008657879
territory3	2015	177.1509821	0.005644902
territory6	2015	90.01965014	0.011108686
territory7	2015	81.6258047	0.012251028
territory9	2015	40.59452741	0.024633862
territory10	2015	181.8615553	0.005498688
territory11	2015	338.023784	0.002958372
territory12	2015	337.1654447	0.002965903
territory15	2015	99.75231297	0.01002483
territory16	2015	32.89583347	0.030398987
territory18	2015	30.49253115	0.032794916
territory19	2015	101.013512	0.009899666
territory21	2015	378.1546287	0.002644421
territory24	2015	335.1372894	0.002983852
territory25	2015	512.2069063	0.001952336
territory27	2015	342.4581017	0.002920065
territory32	2015	104.6697044	0.009553863
territory36	2015	112.8016244	0.008865121
territory37	2015	79.37298537	0.012598745
territory40	2015	70.81004896	0.014122289
territory49	2015	432.5114172	0.002312078
territory51	2015	187.309055	0.00533877
territory52	2015	117.4445296	0.008514658
territory54	2015	78.83184017	0.01268523
territory59	2015	179.2613976	0.005578446
territory60	2015	74.94044885	0.013343929
territory66	2015	71.84840423	0.013918194
territory67	2015	95.1628306	0.010508304
territory71	2015	38.66001858	0.025866516
territory72	2015	60.8217936	0.016441475
territory74	2015	64.87878772	0.015413358
territory76	2015	42.43145137	0.023567424
territory77	2015	76.0562979	0.013148155
territory79	2015	368.4267606	0.002714244
territory80	2015	87.06256726	0.011485993
territory85	2015	22.46250217	0.044518638
territory86	2015	80.84120755	0.012369929
territory87	2015	125.3729321	0.007976203
territory92	2015	94.7426142	0.010554912
territory93	2015	307.033731	0.003256971
territory94	2015	104.8303759	0.00953922
territory95	2015	125.1332614	0.00799148
territory100	2015	459.4265234	0.002176627
territory103	2015	238.9801173	0.004184449
territory104	2015	383.1425526	0.002609995
territory105	2015	252.1738958	0.003965518
territory106	2015	91.8139952	0.010891586
territory110	2015	56.65672334	0.017650156
territory111	2015	23.62278129	0.042332018
territory114	2015	44.71948498	0.022361617
territory115	2015	87.07507228	0.011484343
territory116	2015	21.71646814	0.046048003
territory118	2015	24.23985663	0.041254369
territory119	2015	372.1690524	0.002686951
territory120	2015	262.5047647	0.003809455
territory123	2015	223.2430521	0.004479423
territory125	2015	28.11155864	0.035572556
territory126	2015	46.82167847	0.021357628
territory127	2015	245.279948	0.004076974
territory129	2015	84.44032502	0.011842683
territory131	2015	89.12774085	0.011219851
territory132	2015	149.6351634	0.006682921
territory135	2015	104.2674783	0.009590718
territory142	2015	177.3985618	0.005637024
territory143	2015	264.3679756	0.003782606
territory145	2015	103.1494153	0.009694674
territory148	2015	25.12873189	0.039795084
territory149	2015	56.71791611	0.017631113
territory150	2015	74.15879222	0.013484578
territory152	2015	79.16501404	0.012631843
territory154	2015	24.27286063	0.041198276
territory157	2015	26.95363749	0.037100744
territory161	2015	23.9729382	0.041713702
territory162	2015	50.61404206	0.019757363
territory163	2015	83.19280071	0.012020271
territory164	2015	187.5119594	0.005332993
territory166	2015	73.78024603	0.013553763
territory167	2015	189.672401	0.005272248
territory168	2015	60.8356797	0.016437722
territory169	2015	32.9030323	0.030392336
territory170	2015	34.32869686	0.029130147
territory173	2015	52.39664385	0.019085192
territory174	2015	51.35745547	0.01947137
territory176	2015	41.00303801	0.024388437
territory178	2015	38.68163966	0.025852058
territory179	2015	21.89831374	0.045665617
territory181	2015	180.2227339	0.00554869
territory182	2015	179.7834785	0.005562246
territory188	2015	338.5255562	0.002953987
territory190	2015	212.8842716	0.004697388
territory193	2015	206.7275241	0.004837285
territory196	2015	179.4700771	0.005571959
territory200	2015	318.1555633	0.003143116
territory201	2015	111.2519182	0.008988609
territory202	2015	272.899599	0.003664351
territory203	2015	117.6172956	0.008502151
territory204	2015	225.5985854	0.004432652
territory205	2015	190.1250864	0.005259695
territory207	2015	256.4944431	0.00389872
territory209	2015	207.4811138	0.004819716
territory210	2015	140.8277031	0.007100876
territory214	2015	39.74498536	0.025160407
territory217	2015	110.6845445	0.009034685
territory220	2015	166.9059648	0.005991398
territory221	2015	209.8035858	0.004766363
territory222	2015	274.3358578	0.003645167
territory231	2015	122.9687177	0.00813215
territory232	2015	166.3771837	0.00601044
territory233	2015	72.73595378	0.013748359
territory239	2015	88.70100098	0.01127383
territory242	2015	228.5506871	0.004375397
territory243	2015	408.9332742	0.002445387
territory244	2015	31.89370111	0.031354153
territory245	2015	33.92120612	0.029480084
territory246	2015	54.10527725	0.018482485
territory248	2015	59.29407666	0.016865091
territory250	2015	130.3048353	0.007674312
territory251	2015	106.8111285	0.00936232
territory257	2015	351.769661	0.002842769
territory264	2015	101.6823857	0.009834545
territory266	2015	176.7146314	0.005658841
territory268	2015	241.327721	0.004143743
territory270	2015	290.4366801	0.003443091
territory272	2015	288.6061833	0.003464929
territory274	2015	144.4088869	0.006924782
territory276	2015	157.7912859	0.006337486
territory279	2015	336.889551	0.002968332
territory281	2015	144.1663842	0.00693643
territory283	2015	42.71066016	0.023413359
territory286	2015	191.9005281	0.005211033
territory288	2015	104.2419106	0.009593071
territory290	2015	503.4070265	0.001986464
territory295	2015	503.2835981	0.001986951
territory296	2015	72.10549977	0.013868568
territory297	2015	32.55806849	0.030714353
territory303	2015	91.24194209	0.010959872
territory304	2015	91.37455925	0.010943965
territory306	2015	62.73047679	0.015941215
territory307	2015	166.9377642	0.005990256
territory308	2015	64.72485985	0.015450014
territory310	2015	98.3899402	0.010163641
territory314	2015	90.50359298	0.011049285
territory317	2015	263.975386	0.003788232
territory319	2015	194.4176107	0.005143567
territory322	2015	76.36473505	0.01309505
territory323	2015	83.6118158	0.011960032
territory325	2015	89.65064614	0.011154409
territory326	2015	76.3393001	0.013099413
territory328	2015	89.67412162	0.011151489
territory332	2015	174.7231572	0.00572334
territory333	2015	197.4246377	0.005065224
territory335	2015	100.2647077	0.009973599
territory336	2015	79.35841	0.012601059
territory337	2015	149.4116858	0.006692917
territory340	2015	342.1438071	0.002922748
territory348	2015	61.24296118	0.016328407
territory352	2015	53.69005787	0.018625422
territory353	2015	511.7950068	0.001953907
territory356	2015	177.6814835	0.005628048
territory360	2015	81.7319215	0.012235122
territory361	2015	59.73390496	0.016740911
territory362	2015	26.79567941	0.037319449
territory364	2015	333.7401722	0.002996343
territory367	2015	51.23529534	0.019517795
territory371	2015	248.9587122	0.00401673
territory372	2015	146.7577119	0.006813952
territory373	2015	173.702454	0.005756971
territory374	2015	219.0951885	0.004564226
territory376	2015	160.4927486	0.006230811
territory380	2015	146.0330207	0.006847766
territory381	2015	144.0610592	0.006941501
territory382	2015	299.138105	0.003342938
territory385	2015	31.99781131	0.031252138
territory387	2015	38.10533671	0.026243043
territory478	2015	480.3261077	0.002081919
territory480	2015	107.7045181	0.009284662
territory488	2015	382.7105193	0.002612941
territory3	2016	174.345316	0.005735743
territory4	2016	125.098211	0.007993719
territory6	2016	88.0182618	0.011361279
territory7	2016	71.63838818	0.013958996
territory9	2016	36.50777276	0.027391427
territory10	2016	201.1291325	0.00497193
territory11	2016	235.5119759	0.004246069
territory12	2016	274.8425658	0.003638447
territory15	2016	96.72583307	0.0103385
territory16	2016	37.04281676	0.026995787
territory18	2016	50.33280247	0.019867759
territory19	2016	105.8541096	0.009446964
territory21	2016	355.5084795	0.002812872
territory22	2016	512.4074229	0.001951572
territory24	2016	334.0551039	0.002993518
territory25	2016	417.6790044	0.002394183
territory27	2016	320.6572544	0.003118595
territory32	2016	99.52986256	0.010047236
territory36	2016	40.25914184	0.024839079
territory37	2016	70.36962807	0.014210676
territory40	2016	45.44636452	0.02200396
territory44	2016	296.4166821	0.003373629
territory51	2016	72.19241598	0.013851871
territory52	2016	108.567662	0.009210846
territory53	2016	369.8693895	0.002703657
territory54	2016	76.00590621	0.013156872
territory57	2016	123.7522037	0.008080664
territory59	2016	159.8834543	0.006254556
territory60	2016	68.64000943	0.014568763
territory66	2016	75.61968333	0.01322407
territory67	2016	36.9599829	0.02705629
territory68	2016	26.21395542	0.03814762
territory69	2016	105.1571423	0.009509578
territory71	2016	21.42533235	0.046673722
territory72	2016	39.40741162	0.025375937
territory73	2016	77.39296489	0.012921071
territory74	2016	23.93873855	0.041773296
territory75	2016	35.52870136	0.028146258
territory76	2016	23.42280244	0.04269344
territory77	2016	57.61943875	0.017355254
territory79	2016	372.2228155	0.002686563
territory80	2016	93.24701598	0.010724204
territory86	2016	36.76993679	0.027196131
territory87	2016	118.0810021	0.008468763
territory88	2016	340.1004489	0.002940308
territory92	2016	76.7059217	0.013036803
territory94	2016	106.5255751	0.009387417
territory95	2016	46.81684035	0.021359835
territory100	2016	460.5831106	0.002171161
territory103	2016	156.5762025	0.006386667
territory104	2016	383.1425526	0.002609995
territory106	2016	76.39568891	0.013089744
territory110	2016	16.88419764	0.059226978
territory111	2016	18.66073924	0.053588445
territory115	2016	93.38811369	0.010708001
territory116	2016	43.57915704	0.022946749
territory117	2016	26.29173103	0.038034772
territory118	2016	21.07239758	0.047455445
territory119	2016	294.5408436	0.003395115
territory120	2016	263.3313413	0.003797497
territory123	2016	288.0171119	0.003472016
territory125	2016	25.25088751	0.039602568
territory126	2016	54.39555918	0.018383854
territory127	2016	195.9731294	0.00510274
territory129	2016	95.94801293	0.010422311
territory131	2016	75.04204602	0.013325863
territory132	2016	117.5905265	0.008504086
territory135	2016	101.8462546	0.009818721
territory142	2016	132.3825711	0.007553864
territory143	2016	214.8305188	0.004654832
territory145	2016	100.8647997	0.009914262
territory148	2016	28.67771766	0.034870278
territory149	2016	44.30405091	0.022571299
territory150	2016	65.86361854	0.015182889
territory152	2016	82.53153374	0.012116581
territory154	2016	18.44181701	0.054224592
territory155	2016	45.46755453	0.021993705
territory157	2016	33.61872523	0.029745328
territory161	2016	24.22950681	0.041271992
territory162	2016	80.98362121	0.012348176
territory163	2016	53.39178543	0.018729473
territory164	2016	119.3852426	0.008376245
territory165	2016	30.41995016	0.032873164
territory166	2016	54.19118349	0.018453186
territory168	2016	63.52466436	0.015741917
territory169	2016	19.6867192	0.050795665
territory170	2016	31.85510968	0.031392138
territory173	2016	36.61080412	0.027314341
territory174	2016	41.00672467	0.024386244
territory175	2016	39.46475844	0.025339063
territory176	2016	45.5592628	0.021949433
territory178	2016	38.86523374	0.025729937
territory179	2016	29.34370925	0.034078855
territory181	2016	163.3594352	0.006121471
territory182	2016	153.3376431	0.006521556
territory190	2016	169.664872	0.005893972
territory192	2016	130.616827	0.007655981
territory193	2016	224.2620675	0.004459069
territory196	2016	195.0246301	0.005127557
territory201	2016	101.1952684	0.009881885
territory202	2016	243.8088531	0.004101574
territory203	2016	105.3103128	0.009495746
territory204	2016	230.7887912	0.004332966
territory205	2016	165.5444892	0.006040672
territory207	2016	206.1922416	0.004849843
territory209	2016	181.2950349	0.005515871
territory210	2016	93.08451441	0.010742925
territory211	2016	83.98392815	0.01190704
territory214	2016	25.04393587	0.039929826
territory216	2016	26.82592198	0.037277377
territory217	2016	121.8732625	0.008205245
territory220	2016	106.6986465	0.00937219
territory221	2016	190.6315396	0.005245722
territory225	2016	337.8913154	0.002959532
territory230	2016	136.4993337	0.007326043
territory231	2016	150.478457	0.00664547
territory232	2016	171.9123767	0.005816917
territory233	2016	72.38623241	0.013814782
territory239	2016	85.36890425	0.011713867
territory241	2016	134.0482347	0.007460001
territory242	2016	166.4697006	0.006007099
territory243	2016	430.9270986	0.002320578
territory244	2016	92.44239291	0.010817548
territory245	2016	24.68158028	0.040516044
territory246	2016	45.23331761	0.022107598
territory248	2016	71.53744496	0.013978693
territory250	2016	113.9150787	0.008778469
territory251	2016	97.41085473	0.010265796
territory257	2016	338.6496541	0.002952904
territory261	2016	267.6948447	0.003735597
territory264	2016	94.35132336	0.010598685
territory266	2016	137.0220827	0.007298094
territory267	2016	512.0839841	0.001952805
territory268	2016	291.3007232	0.003432879
territory270	2016	286.2400784	0.003493571
territory272	2016	294.2958525	0.003397941
territory274	2016	147.6749032	0.006771631
territory276	2016	214.5696478	0.004660491
territory279	2016	342.6040395	0.002918821
territory281	2016	105.780555	0.009453533
territory282	2016	46.3842473	0.021559043
territory286	2016	208.1930757	0.004803234
territory288	2016	223.4811461	0.00447465
territory290	2016	406.9619788	0.002457232
territory291	2016	417.555909	0.002394889
territory293	2016	359.6985598	0.002780106
territory295	2016	426.8744926	0.002342609
territory296	2016	85.7317102	0.011664295
territory297	2016	48.18041461	0.020755322
territory303	2016	105.9253127	0.009440614
territory304	2016	77.00420433	0.012986304
territory306	2016	77.84993941	0.012845225
territory307	2016	100.3529146	0.009964833
territory308	2016	92.30067608	0.010834157
territory309	2016	121.9963666	0.008196965
territory310	2016	80.12271915	0.012480855
territory314	2016	61.27744338	0.016319219
territory317	2016	254.5733894	0.00392814
territory319	2016	81.27483354	0.012303932
territory320	2016	130.9235734	0.007638044
territory322	2016	63.6563408	0.015709354
territory325	2016	88.55885103	0.011291926
territory326	2016	113.2032678	0.008833667
territory327	2016	186.5666802	0.005360014
territory328	2016	48.84679305	0.020472173
territory330	2016	118.7122293	0.008423732
territory331	2016	334.9159112	0.002985824
territory332	2016	199.6212158	0.005009488
territory333	2016	192.4024121	0.00519744
territory335	2016	131.567894	0.007600638
territory336	2016	101.5190972	0.009850363
territory337	2016	152.640117	0.006551358
territory339	2016	32.81406597	0.030474736
territory340	2016	342.0357872	0.002923671
territory348	2016	48.46049238	0.020635366
territory355	2016	166.0946195	0.006020665
territory356	2016	111.2726605	0.008986934
territory360	2016	94.07616079	0.010629685
territory361	2016	53.336338	0.018748944
territory362	2016	27.30234387	0.036626892
territory364	2016	233.5914804	0.004280978
territory367	2016	32.00746689	0.03124271
territory369	2016	40.88187262	0.024460719
territory372	2016	135.3445338	0.007388551
territory373	2016	178.7257123	0.005595166
territory374	2016	83.57460843	0.011965357
territory375	2016	117.6516237	0.00849967
territory376	2016	196.0700079	0.005100219
territory380	2016	246.4683226	0.004057317
territory381	2016	149.531341	0.006687561
territory382	2016	351.4480691	0.002845371
territory385	2016	35.28185833	0.028343178
territory386	2016	62.00760231	0.016127055
territory387	2016	31.8526164	0.031394595
territory480	2016	55.22397406	0.018108077
territory482	2016	294.7691067	0.003392486
territory488	2016	382.7105193	0.002612941
territory1	2017	72.54065709	0.013785373
territory4	2017	90.56109487	0.011042269
territory6	2017	80.01621298	0.012497467
territory7	2017	62.1952695	0.016078393
territory9	2017	36.55125713	0.02735884
territory10	2017	178.3120068	0.005608147
territory12	2017	378.2439857	0.002643796
territory13	2017	267.3262558	0.003740747
territory15	2017	90.668229	0.011029222
territory16	2017	31.43359519	0.031813097
territory18	2017	43.40991158	0.023036214
territory19	2017	78.92401314	0.012670415
territory22	2017	389.0258283	0.002570523
territory23	2017	366.5004102	0.00272851
territory27	2017	241.3384272	0.004143559
territory28	2017	141.1589619	0.007084212
territory32	2017	96.43134143	0.010370072
territory35	2017	24.55919186	0.040717952
territory36	2017	44.59815715	0.022422451
territory37	2017	41.26193043	0.024235415
territory38	2017	56.22776258	0.017784809
territory40	2017	35.49957946	0.028169348
territory41	2017	107.9171755	0.009266366
territory51	2017	230.0250577	0.004347352
territory52	2017	91.69377468	0.010905866
territory53	2017	194.4168236	0.005143588
territory54	2017	32.91256602	0.030383532
territory57	2017	96.7965721	0.010330944
territory59	2017	132.3218907	0.007557329
territory60	2017	57.68227474	0.017336348
territory61	2017	429.9644832	0.002325773
territory66	2017	76.82433051	0.01301671
territory67	2017	33.67900879	0.029692085
territory69	2017	14.69811272	0.068035946
territory70	2017	33.08093549	0.030228891
territory71	2017	24.95844991	0.040066591
territory72	2017	47.51841892	0.021044471
territory73	2017	77.6108826	0.012884791
territory74	2017	48.64272421	0.020558059
territory77	2017	54.90300265	0.01821394
territory80	2017	93.68147707	0.010674469
territory83	2017	106.1715314	0.009418721
territory87	2017	103.3538841	0.009675495
territory88	2017	253.0293882	0.00395211
territory92	2017	62.75956038	0.015933827
territory94	2017	93.9287226	0.010646371
territory95	2017	53.892299	0.018555527
territory102	2017	45.07914142	0.022183209
territory103	2017	106.6613992	0.009375463
territory104	2017	383.1425525	0.002609995
territory105	2017	204.4846186	0.004890343
territory106	2017	87.79781184	0.011389805
territory110	2017	23.71867949	0.042160863
territory111	2017	14.32029602	0.069830959
territory115	2017	76.57457473	0.013059165
territory116	2017	51.44433688	0.019438486
territory117	2017	19.12903525	0.052276552
territory118	2017	28.53311171	0.035047001
territory119	2017	366.9328038	0.002725295
territory120	2017	222.1053888	0.004502367
territory123	2017	280.2344764	0.00356844
territory125	2017	30.33699431	0.032963055
territory126	2017	61.61332212	0.016230256
territory127	2017	94.47694083	0.010584593
territory129	2017	158.9825732	0.006289998
territory131	2017	85.92886138	0.011637533
territory132	2017	185.4670673	0.005391793
territory133	2017	143.0468924	0.006990715
territory135	2017	97.32414307	0.010274943
territory138	2017	158.8576968	0.006294942
territory142	2017	137.9662115	0.007248151
territory143	2017	218.4589737	0.004577519
territory144	2017	26.19759064	0.038171449
territory145	2017	89.31693119	0.011196086
territory148	2017	39.0369837	0.025616733
territory149	2017	47.78823952	0.020925651
territory150	2017	56.28321338	0.017767287
territory152	2017	31.10168377	0.0321526
territory154	2017	18.90492001	0.052896283
territory155	2017	45.71806854	0.02187319
territory157	2017	34.23212007	0.02921233
territory161	2017	41.87966218	0.023877939
territory162	2017	64.84176571	0.015422159
territory163	2017	46.04412562	0.021718297
territory164	2017	122.6392328	0.008153998
territory165	2017	58.45878592	0.017106069
territory167	2017	183.063421	0.005462588
territory168	2017	71.90289386	0.013907646
territory169	2017	29.45094298	0.03395477
territory170	2017	28.59550994	0.034970525
territory174	2017	36.67850832	0.027263922
territory175	2017	55.39570739	0.01805194
territory176	2017	41.87416021	0.023881076
territory178	2017	20.37393566	0.049082319
territory179	2017	28.13372249	0.035544532
territory181	2017	242.5388908	0.00412305
territory182	2017	153.034548	0.006534472
territory189	2017	198.9079595	0.005027451
territory190	2017	184.4313471	0.005422072
territory192	2017	141.515126	0.007066382
territory195	2017	143.077652	0.006989212
territory196	2017	225.4483886	0.004435605
territory201	2017	102.288796	0.009776242
territory202	2017	122.1288667	0.008188072
territory203	2017	134.5674425	0.007431218
territory204	2017	203.2248925	0.004920657
territory205	2017	150.3549914	0.006650927
territory206	2017	381.4505148	0.002621572
territory207	2017	256.6953789	0.003895668
territory209	2017	187.4086119	0.005335934
territory210	2017	99.23103917	0.010077492
territory211	2017	106.0768679	0.009427126
territory212	2017	139.3758421	0.007174845
territory214	2017	24.98028798	0.040031564
territory216	2017	23.58531019	0.042399273
territory217	2017	114.9491533	0.008699499
territory220	2017	72.81656236	0.013733139
territory221	2017	163.8719631	0.006102325
territory222	2017	280.9859885	0.003558896
territory224	2017	118.3056692	0.00845268
territory225	2017	346.1631514	0.002888811
territory230	2017	163.6210426	0.006111683
territory231	2017	117.1373457	0.008536987
territory232	2017	250.5648885	0.003990982
territory233	2017	69.1106947	0.014469541
territory235	2017	144.5820139	0.00691649
territory237	2017	481.150345	0.002078352
territory239	2017	84.56880845	0.011824691
territory241	2017	123.1735188	0.008118628
territory242	2017	206.6831367	0.004838324
territory243	2017	409.3282865	0.002443027
territory244	2017	80.29970102	0.012453346
territory245	2017	16.06140955	0.062261036
territory246	2017	37.97079166	0.026336032
territory248	2017	81.2836643	0.012302595
territory250	2017	118.9813016	0.008404682
territory251	2017	85.04915765	0.011757906
territory253	2017	102.9720587	0.009711372
territory255	2017	353.0680268	0.002832315
territory257	2017	127.8381007	0.007822394
territory263	2017	140.136996	0.007135874
territory264	2017	32.23192443	0.031025141
territory266	2017	110.8647176	0.009020002
territory267	2017	229.9555745	0.004348666
territory268	2017	235.9404279	0.004238358
territory270	2017	239.7472041	0.00417106
territory274	2017	90.25697552	0.011079476
territory279	2017	345.7234746	0.002892485
territory281	2017	89.6425518	0.011155416
territory282	2017	52.18051674	0.019164241
territory283	2017	21.62219115	0.046248782
territory284	2017	26.22396269	0.038133062
territory285	2017	62.62751325	0.015967423
territory286	2017	160.5351788	0.006229164
territory288	2017	90.41997616	0.011059503
territory289	2017	429.2775125	0.002329495
territory290	2017	415.2551037	0.002408158
territory291	2017	486.0639264	0.002057343
territory292	2017	313.298576	0.003191843
territory293	2017	353.0471956	0.002832482
territory295	2017	497.78985	0.00200888
territory296	2017	59.27301647	0.016871083
territory298	2017	470.1706568	0.002126887
territory300	2017	150.4395777	0.006647187
territory303	2017	101.1490817	0.009886397
territory304	2017	84.30670183	0.011861453
territory306	2017	75.93073515	0.013169898
territory307	2017	81.7891964	0.012226554
territory308	2017	62.99322792	0.015874722
territory309	2017	36.72205991	0.027231588
territory310	2017	85.84980902	0.01164825
territory314	2017	71.42292436	0.014001107
territory316	2017	76.17136616	0.013128293
territory317	2017	207.6370996	0.004816095
territory322	2017	67.76583864	0.014756698
territory323	2017	95.43413431	0.010478431
territory325	2017	86.50057314	0.011560617
territory326	2017	65.95981277	0.015160746
territory327	2017	175.5170318	0.005697453
territory328	2017	34.24487816	0.029201447
territory331	2017	201.0088632	0.004974905
territory332	2017	169.7339132	0.005891575
territory333	2017	104.0486204	0.009610891
territory335	2017	98.10171355	0.010193502
territory336	2017	72.26012855	0.01383889
territory337	2017	147.3786637	0.006785243
territory338	2017	191.8236513	0.005213121
territory340	2017	297.4698367	0.003361685
territory342	2017	176.7822135	0.005656678
territory345	2017	51.42748824	0.019444854
territory346	2017	40.19933486	0.024876033
territory348	2017	46.72644405	0.021401158
territory355	2017	137.0266042	0.007297853
territory356	2017	89.05023216	0.011229617
territory357	2017	137.144299	0.00729159
territory360	2017	75.40680829	0.013261402
territory361	2017	50.77710543	0.019693915
territory362	2017	27.34194519	0.036573843
territory364	2017	124.0082344	0.008063981
territory366	2017	66.97139251	0.014931749
territory367	2017	33.14820091	0.03016755
territory369	2017	34.56884373	0.028927783
territory371	2017	202.7009206	0.004933377
territory372	2017	134.4097856	0.007439934
territory373	2017	163.9534841	0.006099291
territory374	2017	63.65815404	0.015708907
territory375	2017	79.94735397	0.012508231
territory376	2017	59.12173218	0.016914254
territory377	2017	103.5026209	0.009661591
territory380	2017	93.88579482	0.010651239
territory381	2017	105.5755979	0.009471886
territory382	2017	395.9537861	0.002525547
territory385	2017	26.80784129	0.037302519
territory386	2017	49.53951319	0.020185907
territory387	2017	26.3567238	0.037940983
territory478	2017	384.6164624	0.002599993
territory480	2017	82.04551732	0.012188356
territory481	2017	436.4964314	0.002290969
territory486	2017	332.6007083	0.003006608
territory487	2017	334.644527	0.002988245
territory488	2017	382.7105193	0.002612941
territory1	2018	77.84085346	0.012846725
territory3	2018	297.0248065	0.003366722
territory4	2018	59.87343395	0.016701898
territory5	2018	66.88478494	0.014951083
territory6	2018	80.90683948	0.012359894
territory7	2018	56.72896882	0.017627678
territory9	2018	37.46815005	0.026689335
territory10	2018	183.7265166	0.005442872
territory12	2018	365.144186	0.002738644
territory13	2018	323.5911108	0.00309032
territory15	2018	217.976724	0.004587646
territory16	2018	50.87141772	0.019657404
territory18	2018	26.20643316	0.038158569
territory19	2018	77.85385711	0.012844579
territory22	2018	457.5694523	0.002185461
territory23	2018	313.7064059	0.003187694
territory27	2018	282.9962781	0.003533615
territory28	2018	132.2930977	0.007558973
territory31	2018	98.82710921	0.010118681
territory32	2018	115.0768671	0.008689844
territory35	2018	18.48952822	0.054084668
territory36	2018	26.23973439	0.038110142
territory37	2018	32.95926362	0.030340484
territory38	2018	51.42591637	0.019445448
territory39	2018	27.2136962	0.036746203
territory40	2018	36.21106223	0.02761587
territory41	2018	86.04602924	0.011621687
territory42	2018	76.86331048	0.013010108
territory43	2018	198.9810021	0.005025605
territory49	2018	380.2045774	0.002630163
territory50	2018	171.810079	0.00582038
territory51	2018	58.05406568	0.017225322
territory52	2018	109.1968935	0.00915777
territory53	2018	166.0254322	0.006023174
territory54	2018	30.6298762	0.032647863
territory57	2018	85.92628193	0.011637883
territory59	2018	103.4063794	0.009670583
territory60	2018	65.48571595	0.015270506
territory61	2018	314.52443	0.003179403
territory64	2018	412.3503667	0.002425122
territory66	2018	96.40880356	0.010372497
territory67	2018	65.34781041	0.015302732
territory70	2018	35.33189219	0.028303041
territory71	2018	19.91671557	0.050209082
territory72	2018	44.411099	0.022516894
territory73	2018	79.29576221	0.012611014
territory74	2018	42.0729784	0.023768225
territory77	2018	52.77094888	0.01894982
territory80	2018	153.0734102	0.006532813
territory81	2018	480.57069	0.002080859
territory85	2018	29.07694323	0.034391511
territory87	2018	87.94478386	0.011370771
territory92	2018	36.32321123	0.027530606
territory94	2018	94.60444548	0.010570328
territory95	2018	44.93141844	0.022256141
territory96	2018	111.9980403	0.008928728
territory102	2018	42.67750141	0.02343155
territory103	2018	90.03822095	0.011106394
territory104	2018	512.3316495	0.001951861
territory105	2018	163.5254856	0.006115255
territory110	2018	22.6396044	0.044170383
territory111	2018	11.59580169	0.086238108
territory115	2018	74.01174575	0.013511369
territory116	2018	54.24201619	0.018435893
territory117	2018	18.8170798	0.053143209
territory118	2018	29.89124711	0.03345461
territory119	2018	324.5462934	0.003081225
territory120	2018	173.8026712	0.005753652
territory123	2018	288.9170639	0.003461201
territory124	2018	140.9520811	0.00709461
territory125	2018	28.12867757	0.035550907
territory126	2018	34.76894797	0.028761296
territory127	2018	96.87854788	0.010322203
territory129	2018	111.3226685	0.008982896
territory131	2018	73.27638029	0.013646962
territory132	2018	83.53884652	0.011970479
territory133	2018	147.0288431	0.006801387
territory135	2018	63.52642578	0.015741481
territory137	2018	82.77400232	0.012081088
territory138	2018	121.7860172	0.008211123
territory142	2018	128.9705006	0.007753711
territory144	2018	33.92987879	0.029472549
territory145	2018	63.3323703	0.015789714
territory146	2018	203.3875386	0.004916722
territory148	2018	22.48015432	0.04448368
territory149	2018	26.90201748	0.037171933
territory150	2018	48.1850517	0.020753324
territory152	2018	31.54214749	0.031703612
territory154	2018	19.13965607	0.052247543
territory155	2018	39.38620907	0.025389598
territory156	2018	26.08608691	0.038334611
territory157	2018	29.02409532	0.034454132
territory161	2018	28.8712506	0.034636532
territory162	2018	56.46410685	0.017710366
territory163	2018	45.95940564	0.021758332
territory164	2018	68.79038233	0.014536916
territory165	2018	43.58976453	0.022941165
territory166	2018	20.5559515	0.048647712
territory167	2018	145.4067872	0.006877258
territory168	2018	55.1673891	0.018126651
territory169	2018	21.52254071	0.046462916
territory170	2018	25.50259029	0.039211703
territory173	2018	45.05555489	0.022194822
territory174	2018	37.0033406	0.027024587
territory175	2018	35.78996027	0.027940797
territory176	2018	36.62658966	0.027302569
territory177	2018	44.59583935	0.022423617
territory178	2018	21.99997446	0.045454598
territory179	2018	28.45202203	0.035146887
territory181	2018	167.3229313	0.005976467
territory182	2018	128.2793072	0.00779549
territory186	2018	152.2129982	0.006569741
territory187	2018	86.65615094	0.011539862
territory188	2018	146.446183	0.006828447
territory189	2018	235.1708325	0.004252228
territory190	2018	96.49180515	0.010363574
territory191	2018	67.2492269	0.014870059
territory192	2018	70.55613728	0.014173111
territory193	2018	68.39097997	0.014621811
territory196	2018	104.4930954	0.00957001
territory197	2018	165.516504	0.006041694
territory198	2018	60.3770326	0.016562589
territory201	2018	121.4241464	0.008235594
territory202	2018	135.2685222	0.007392703
territory205	2018	396.2383705	0.002523733
territory206	2018	375.1752591	0.002665421
territory207	2018	193.3065798	0.00517313
territory209	2018	109.2217154	0.009155688
territory210	2018	86.32507873	0.011584119
territory211	2018	91.76266874	0.010897678
territory212	2018	64.38663984	0.015531172
territory214	2018	31.86711717	0.03138031
territory216	2018	38.1744647	0.026195521
territory217	2018	117.8802304	0.008483187
territory220	2018	146.4978877	0.006826037
territory221	2018	183.5042651	0.005449465
territory222	2018	246.2025619	0.004061696
territory224	2018	91.68935342	0.010906392
territory225	2018	340.3099642	0.002938498
territory229	2018	118.7749535	0.008419283
territory231	2018	96.36079857	0.010377664
territory232	2018	231.6267206	0.004317291
territory233	2018	56.10157783	0.017824811
territory237	2018	361.6288445	0.002765266
territory238	2018	14.78325624	0.067644096
territory239	2018	59.80151648	0.016721984
territory241	2018	131.9091137	0.007580977
territory242	2018	198.1465539	0.00504677
territory243	2018	376.8534266	0.002653552
territory244	2018	63.79741505	0.015674616
territory245	2018	23.46675584	0.042613474
territory246	2018	28.27323113	0.035369145
territory248	2018	67.11846487	0.01489903
territory249	2018	64.9875746	0.015387557
territory250	2018	73.38681547	0.013626426
territory251	2018	91.99564866	0.010870079
territory253	2018	146.9109662	0.006806844
territory254	2018	142.6737116	0.007009
territory257	2018	138.0634986	0.007243044
territory259	2018	281.2026031	0.003556155
territory261	2018	129.7819966	0.007705229
territory263	2018	92.31602671	0.010832355
territory264	2018	28.90914647	0.034591128
territory266	2018	67.08372112	0.014906746
territory267	2018	298.050037	0.003355141
territory268	2018	165.4122789	0.0060455
territory270	2018	198.3883079	0.00504062
territory272	2018	219.4203829	0.004557462
territory273	2018	93.99159193	0.01063925
territory274	2018	162.0503748	0.006170921
territory276	2018	145.7436691	0.006861362
territory279	2018	347.194109	0.002880233
territory281	2018	77.37152136	0.012924652
territory282	2018	31.69507244	0.031550646
territory283	2018	21.3741203	0.046785551
territory284	2018	17.68598466	0.056541947
territory285	2018	85.33380623	0.011718685
territory286	2018	175.3575806	0.005702633
territory287	2018	194.6151269	0.005138347
territory288	2018	119.0252829	0.008401576
territory289	2018	434.5735959	0.002301106
territory290	2018	152.4612923	0.006559042
territory291	2018	489.2355062	0.002044005
territory292	2018	387.2723627	0.002582162
territory293	2018	178.3738091	0.005606204
territory294	2018	255.8695836	0.003908241
territory295	2018	328.0674767	0.003048153
territory296	2018	47.18146412	0.021194764
territory297	2018	16.94635767	0.059009731
territory298	2018	420.4510788	0.002378398
territory300	2018	109.095219	0.009166305
territory302	2018	512.3503719	0.001951789
territory303	2018	105.7741004	0.00945411
territory304	2018	81.87568923	0.012213638
territory306	2018	53.53984401	0.018677679
territory307	2018	56.32602588	0.017753782
territory308	2018	67.11605707	0.014899564
territory309	2018	37.5373132	0.026640159
territory310	2018	113.0318075	0.008847067
territory314	2018	81.19484698	0.012316053
territory315	2018	86.6690406	0.011538145
territory317	2018	246.7171186	0.004053225
territory320	2018	169.1832047	0.005910752
territory322	2018	67.33006484	0.014852206
territory325	2018	73.28558858	0.013645248
territory326	2018	107.6521038	0.009289182
territory327	2018	190.8439558	0.005239883
territory328	2018	29.90847374	0.03343534
territory331	2018	104.3421126	0.009583858
territory332	2018	175.6288438	0.005693826
territory335	2018	56.38102589	0.017736463
territory336	2018	67.10264388	0.014902542
territory337	2018	160.3443001	0.00623658
territory339	2018	96.94856456	0.010314748
territory340	2018	290.9418094	0.003437113
territory341	2018	184.1472268	0.005430437
territory345	2018	46.56111066	0.021477151
territory346	2018	35.1730403	0.028430866
territory348	2018	58.15522785	0.017195359
territory352	2018	36.39005863	0.027480033
territory354	2018	132.1918588	0.007564762
territory356	2018	143.9328162	0.006947686
territory357	2018	237.5488941	0.00420966
territory360	2018	58.47592192	0.017101056
territory361	2018	47.68898546	0.020969203
territory362	2018	21.28714976	0.046976698
territory364	2018	106.831471	0.009360538
territory366	2018	52.16057535	0.019171568
territory367	2018	29.91264611	0.033430677
territory368	2018	61.18603682	0.016343598
territory369	2018	29.77447636	0.033585813
territory370	2018	32.49968999	0.030769524
territory372	2018	129.9023561	0.00769809
territory373	2018	153.7473148	0.006504179
territory374	2018	36.02522785	0.027758325
territory375	2018	59.08804041	0.016923899
territory376	2018	47.92250065	0.020867025
territory377	2018	98.67494366	0.010134285
territory380	2018	165.99789	0.006024173
territory381	2018	97.62308341	0.010243479
territory382	2018	366.8520349	0.002725895
territory383	2018	60.38653589	0.016559983
territory384	2018	11.5567704	0.086529365
territory385	2018	33.82987284	0.029559674
territory386	2018	42.71578592	0.023410549
territory387	2018	22.47657147	0.044490771
territory478	2018	396.4900037	0.002522132
territory480	2018	46.50785212	0.021501745
territory481	2018	428.1190397	0.002335799
territory483	2018	386.994705	0.002584015
territory484	2018	512.200393	0.001952361
territory486	2018	396.1988435	0.002523985
territory487	2018	337.4007715	0.002963834
territory1	2019	75.15230781	0.013306311
territory3	2019	268.1227708	0.003729635
territory4	2019	47.95705757	0.020851988
territory5	2019	71.79582579	0.013928386
territory6	2019	96.38285953	0.010375289
territory9	2019	37.01185323	0.027018371
territory10	2019	179.9137877	0.005558218
territory12	2019	361.9977852	0.002762448
territory13	2019	203.7668094	0.004907571
territory15	2019	100.5954604	0.009940806
territory16	2019	40.59545631	0.024633299
territory18	2019	21.11147459	0.047367606
territory19	2019	82.38652119	0.012137908
territory20	2019	512.276077	0.001952072
territory22	2019	512.5818577	0.001950908
territory23	2019	315.6413904	0.003168152
territory27	2019	97.47397166	0.010259149
territory28	2019	112.9506882	0.008853421
territory29	2019	149.4713561	0.006690245
territory31	2019	98.03897859	0.010200025
territory32	2019	66.20862137	0.015103773
territory33	2019	151.3842223	0.006605708
territory34	2019	163.5708778	0.006113558
territory35	2019	16.30095741	0.06134609
territory36	2019	36.06680387	0.027726327
territory39	2019	72.39458079	0.013813189
territory40	2019	35.5342474	0.028141865
territory41	2019	99.32108036	0.010068356
territory42	2019	80.95795854	0.01235209
territory43	2019	115.6061765	0.008650057
territory44	2019	336.8531971	0.002968652
territory45	2019	109.8865369	0.009100296
territory47	2019	114.7418273	0.008715218
territory49	2019	384.4233486	0.002601299
territory50	2019	177.6736777	0.005628296
territory51	2019	87.19259009	0.011468864
territory52	2019	60.46533999	0.0165384
territory53	2019	219.894674	0.004547632
territory54	2019	41.82797511	0.023907445
territory56	2019	87.41734453	0.011439377
territory57	2019	56.64035091	0.017655258
territory59	2019	55.72724201	0.017944545
territory60	2019	66.58276583	0.015018901
territory61	2019	313.7961754	0.003186782
territory65	2019	362.9019395	0.002755565
territory66	2019	94.02831879	0.010635094
territory67	2019	15.90043885	0.062891346
territory68	2019	36.34339188	0.027515318
territory69	2019	16.83775615	0.059390336
territory70	2019	11.81620958	0.084629508
territory71	2019	21.81658276	0.045836693
territory72	2019	15.84490008	0.06311179
territory73	2019	58.1451873	0.017198328
territory74	2019	17.07873494	0.058552346
territory75	2019	42.14321371	0.023728613
territory76	2019	17.50627773	0.057122366
territory77	2019	34.76373847	0.028765606
territory78	2019	303.4655645	0.003295267
territory79	2019	340.322307	0.002938391
territory80	2019	83.06142511	0.012039283
territory82	2019	331.9940762	0.003012102
territory83	2019	45.5970412	0.021931248
territory84	2019	35.31371447	0.02831761
territory85	2019	14.54890377	0.068733701
territory86	2019	43.95585229	0.022750099
territory87	2019	28.03098326	0.03567481
territory88	2019	305.6374665	0.00327185
territory92	2019	38.76604241	0.025795772
territory94	2019	86.30674358	0.01158658
territory95	2019	41.77615131	0.023937102
territory96	2019	122.0445686	0.008193728
territory97	2019	120.3569025	0.008308622
territory98	2019	245.0468623	0.004080852
territory100	2019	461.9759273	0.002164615
territory102	2019	37.81937103	0.026441476
territory103	2019	86.39160086	0.011575199
territory104	2019	512.3316495	0.001951861
territory105	2019	118.9270252	0.008408518
territory108	2019	511.9438781	0.001953339
territory110	2019	29.59549268	0.033788929
territory111	2019	9.854228816	0.101479275
territory113	2019	48.97433112	0.02041886
territory114	2019	61.70689746	0.016205644
territory115	2019	55.1502849	0.018132273
territory116	2019	20.58171832	0.048586808
territory117	2019	20.90147477	0.047843514
territory118	2019	16.00768066	0.062470012
territory119	2019	303.7485749	0.003292197
territory120	2019	137.2548406	0.007285718
territory123	2019	294.9972532	0.003389862
territory124	2019	145.7898265	0.006859189
territory125	2019	40.93941814	0.024426336
territory126	2019	35.30667663	0.028323255
territory127	2019	75.49290443	0.013246278
territory128	2019	25.45873013	0.039279257
territory129	2019	91.28959662	0.010954151
territory130	2019	59.10141663	0.016920068
territory131	2019	51.06511393	0.019582841
territory132	2019	51.03914767	0.019592804
territory133	2019	101.1728277	0.009884077
territory135	2019	50.46719932	0.01981485
territory136	2019	55.18006481	0.018122487
territory137	2019	41.18772636	0.024279077
territory138	2019	168.5497536	0.005932966
territory141	2019	60.91962902	0.01641507
territory142	2019	142.9155652	0.006997138
territory143	2019	250.5929325	0.003990536
territory144	2019	29.59816438	0.033785879
territory145	2019	20.45458257	0.0488888
territory148	2019	26.65575492	0.037515351
territory149	2019	26.47100589	0.037777182
territory150	2019	48.75398598	0.020511143
territory152	2019	31.26061809	0.031989131
territory154	2019	19.08763132	0.052389947
territory155	2019	54.41068828	0.018378742
territory156	2019	19.30285242	0.051805815
territory157	2019	31.27571568	0.031973689
territory160	2019	64.72165901	0.015450778
territory161	2019	26.50708623	0.037725761
territory162	2019	71.99100927	0.013890623
territory163	2019	41.53529901	0.024075907
territory164	2019	103.4423292	0.009667222
territory165	2019	53.49617508	0.018692925
territory166	2019	23.45313719	0.042638219
territory168	2019	60.04445928	0.016654326
territory170	2019	27.2416877	0.036708445
territory173	2019	44.56698975	0.022438132
territory174	2019	33.56859776	0.029789746
territory175	2019	59.79719427	0.016723193
territory176	2019	44.12155546	0.022664659
territory178	2019	20.506178	0.048765791
territory179	2019	29.30809239	0.034120269
territory181	2019	140.048051	0.007140406
territory182	2019	127.6592641	0.007833352
territory186	2019	214.8071044	0.00465534
territory187	2019	171.5431168	0.005829438
territory188	2019	131.5633292	0.007600902
territory189	2019	245.593235	0.004071773
territory190	2019	122.24931	0.008180005
territory191	2019	103.4814716	0.009663566
territory192	2019	115.1878743	0.008681469
territory193	2019	98.68782524	0.010132962
territory195	2019	75.35703801	0.013270161
territory196	2019	119.8313275	0.008345063
territory197	2019	92.94599353	0.010758936
territory201	2019	136.8190688	0.007308923
territory202	2019	121.7854352	0.008211163
territory205	2019	349.3537682	0.002862428
territory206	2019	295.7098366	0.003381693
territory207	2019	208.7256342	0.004790978
territory209	2019	91.32500607	0.010949903
territory210	2019	107.3804407	0.009312683
territory211	2019	93.2626646	0.010722404
territory212	2019	46.36150176	0.021569621
territory213	2019	128.8796667	0.007759176
territory214	2019	19.33802612	0.051711586
territory215	2019	16.3201468	0.061273959
territory216	2019	29.79665339	0.033560816
territory217	2019	115.19191	0.008681165
territory219	2019	86.74334219	0.011528262
territory220	2019	30.78224152	0.032486263
territory221	2019	104.4591885	0.009573117
territory222	2019	165.0580415	0.006058475
territory223	2019	320.6355501	0.003118806
territory224	2019	115.8508878	0.008631785
territory225	2019	301.4531146	0.003317265
territory227	2019	342.368563	0.002920829
territory229	2019	89.56740286	0.011164776
territory230	2019	94.46812842	0.010585581
territory231	2019	94.99862413	0.010526468
territory232	2019	157.1743206	0.006362362
territory233	2019	51.36207853	0.019469617
territory237	2019	332.2731052	0.003009573
territory238	2019	54.66056662	0.018294724
territory241	2019	132.1969487	0.007564471
territory242	2019	160.7244776	0.006221828
territory243	2019	254.5481601	0.00392853
territory244	2019	52.30541341	0.01911848
territory245	2019	16.47063978	0.060714096
territory246	2019	32.25666356	0.031001346
territory248	2019	38.92929563	0.025687596
territory249	2019	95.30244635	0.01049291
territory250	2019	91.28125398	0.010955152
territory251	2019	96.91068501	0.01031878
territory253	2019	54.88173311	0.018220999
territory254	2019	353.5781284	0.002828229
territory256	2019	404.4588575	0.002472439
territory257	2019	120.6517563	0.008288317
territory259	2019	276.5817353	0.003615568
territory261	2019	198.7183212	0.005032249
territory263	2019	49.59916217	0.020161631
territory264	2019	36.95873735	0.027057201
territory265	2019	287.0652679	0.003483528
territory266	2019	60.33948788	0.016572895
territory267	2019	407.5800041	0.002453506
territory268	2019	179.1845754	0.005580838
territory269	2019	100.9840156	0.009902557
territory270	2019	191.3908787	0.005224909
territory272	2019	147.8255674	0.00676473
territory273	2019	51.18721038	0.01953613
territory274	2019	84.75462747	0.011798766
territory275	2019	111.4343557	0.008973893
territory276	2019	91.10884653	0.010975883
territory279	2019	347.135347	0.002880721
territory282	2019	60.1795699	0.016616935
territory283	2019	15.28183153	0.065437183
territory284	2019	22.2054382	0.045034013
territory285	2019	41.73869551	0.023958583
territory286	2019	205.5078047	0.004865995
territory287	2019	208.9569195	0.004785675
territory288	2019	205.5218095	0.004865664
territory289	2019	316.7578429	0.003156986
territory290	2019	155.2500382	0.006441222
territory292	2019	353.4650807	0.002829134
territory293	2019	144.6643527	0.006912553
territory294	2019	301.2364338	0.003319652
territory295	2019	376.4397857	0.002656467
territory296	2019	50.96215715	0.019622403
territory297	2019	18.99129864	0.052655693
territory298	2019	193.2383892	0.005174955
territory299	2019	345.8506001	0.002891422
territory302	2019	403.9910034	0.002475303
territory303	2019	109.5202223	0.009130734
territory304	2019	87.45624883	0.011434289
territory306	2019	61.22447221	0.016333338
territory308	2019	83.29880167	0.012004975
territory309	2019	37.34262543	0.026779049
territory310	2019	100.6008726	0.009940272
territory311	2019	33.41941155	0.029922729
territory314	2019	60.88080267	0.016425539
territory315	2019	83.50423885	0.01197544
territory317	2019	182.48618	0.005479867
territory320	2019	110.3666366	0.009060709
territory322	2019	34.88426012	0.028666224
territory324	2019	99.18639153	0.010082028
territory325	2019	71.74213764	0.01393881
territory326	2019	91.57643753	0.01091984
territory327	2019	82.36819577	0.012140608
territory328	2019	37.54535157	0.026634456
territory331	2019	108.0374871	0.009256046
territory332	2019	165.7264247	0.006034041
territory333	2019	100.5930704	0.009941043
territory335	2019	93.36290572	0.010710892
territory336	2019	86.02527579	0.01162449
territory337	2019	165.146063	0.006055246
territory340	2019	291.9173989	0.003425627
territory341	2019	191.0240284	0.005234944
territory344	2019	265.610909	0.003764906
territory345	2019	43.56659485	0.022953366
territory346	2019	28.64637347	0.034908433
territory348	2019	73.14269662	0.013671905
territory352	2019	43.06671341	0.023219789
territory354	2019	130.6197566	0.00765581
territory356	2019	123.6195953	0.008089332
territory360	2019	68.23980665	0.014654203
territory361	2019	43.9215306	0.022767877
territory362	2019	24.70506242	0.040477534
territory364	2019	150.4674862	0.006645954
territory366	2019	55.38569707	0.018055203
territory367	2019	36.95116705	0.027062745
territory368	2019	87.39864909	0.011441824
territory369	2019	25.78404533	0.038783674
territory370	2019	35.32039651	0.028312253
territory371	2019	305.1528269	0.003277046
territory372	2019	84.7708498	0.011796508
territory373	2019	127.3288506	0.00785368
territory374	2019	31.41042343	0.031836565
territory375	2019	53.90052042	0.018552697
territory376	2019	127.5320885	0.007841164
territory377	2019	38.59400184	0.025910762
territory378	2019	47.11950686	0.021222633
territory381	2019	77.95789001	0.012827438
territory382	2019	340.3087496	0.002938508
territory384	2019	12.13986457	0.082373242
territory385	2019	37.65764131	0.026555035
territory386	2019	29.71166626	0.033656813
territory387	2019	21.65132452	0.046186551
territory478	2019	335.2694797	0.002982675
territory480	2019	72.03043235	0.013883021
territory484	2019	512.2884139	0.001952025
territory487	2019	242.4707292	0.004124209
territory491	2019	54.92062865	0.018208095
territory1	2020	75.4008565	0.013262449
territory4	2020	44.51877133	0.022462435
territory5	2020	54.00178505	0.018517906
territory6	2020	98.05486927	0.010198372
territory7	2020	49.63125595	0.020148593
territory9	2020	25.92345211	0.038575109
territory10	2020	186.2536006	0.005369024
territory11	2020	244.4529896	0.004090766
territory12	2020	179.091095	0.005583751
territory13	2020	269.2189097	0.003714449
territory15	2020	129.4043926	0.007727713
territory16	2020	47.2492395	0.021164362
territory18	2020	20.38924139	0.049045474
territory19	2020	65.70154335	0.015220343
territory20	2020	347.1927513	0.002880244
territory21	2020	175.6264199	0.005693904
territory22	2020	177.7225722	0.005626747
territory23	2020	358.5278859	0.002789183
territory24	2020	378.080768	0.002644937
territory26	2020	252.9422472	0.003953472
territory27	2020	195.6066722	0.0051123
territory28	2020	144.2907808	0.00693045
territory30	2020	54.22215927	0.018442644
territory31	2020	99.15867031	0.010084847
territory32	2020	49.68315297	0.020127547
territory33	2020	140.4518463	0.007119878
territory35	2020	17.87865193	0.055932629
territory36	2020	20.15866414	0.049606462
territory37	2020	37.55982479	0.026624192
territory40	2020	44.34757863	0.022549145
territory41	2020	67.81534337	0.014745925
territory42	2020	232.9676101	0.004292442
territory43	2020	183.602692	0.005446543
territory44	2020	335.4064502	0.002981457
territory46	2020	140.4369077	0.007120635
territory47	2020	135.4426115	0.007383201
territory48	2020	148.4664254	0.00673553
territory49	2020	351.675922	0.002843527
territory50	2020	194.2378327	0.005148328
territory51	2020	109.8084925	0.009106764
territory52	2020	89.64099586	0.01115561
territory53	2020	187.4567229	0.005334565
territory54	2020	32.6037965	0.030671275
territory56	2020	68.27235143	0.014647218
territory57	2020	395.9330944	0.002525679
territory58	2020	39.91700205	0.025051982
territory59	2020	227.5749398	0.004394157
territory61	2020	312.2236983	0.003202832
territory62	2020	265.2142583	0.003770536
territory63	2020	267.8981041	0.003732763
territory65	2020	341.6969755	0.00292657
territory66	2020	53.32520708	0.018752857
territory67	2020	33.19060109	0.030129011
territory68	2020	36.74674867	0.027213292
territory69	2020	14.93451488	0.066958988
territory70	2020	15.72269854	0.063602313
territory72	2020	28.31300984	0.035319452
territory73	2020	36.41094343	0.027464271
territory74	2020	13.20327071	0.075738809
territory75	2020	40.94906614	0.024420581
territory76	2020	16.78157627	0.059589158
territory77	2020	38.95819085	0.025668543
territory79	2020	294.3954727	0.003396791
territory80	2020	75.44903589	0.01325398
territory82	2020	348.9417106	0.002865808
territory83	2020	37.89474556	0.026388883
territory84	2020	47.09989644	0.021231469
territory85	2020	18.39073738	0.054375199
territory87	2020	44.30430035	0.022571172
territory88	2020	273.2517358	0.003659629
territory89	2020	29.02616933	0.03445167
territory90	2020	62.72819379	0.015941795
territory92	2020	43.96939787	0.022743091
territory94	2020	77.92142092	0.012833442
territory95	2020	66.6026899	0.015014409
territory96	2020	113.6464615	0.008799218
territory97	2020	110.1869426	0.009075486
territory98	2020	240.4383838	0.00415907
territory101	2020	183.8322432	0.005439742
territory102	2020	36.34029748	0.027517661
territory103	2020	102.2317964	0.009781693
territory105	2020	123.4450725	0.008100769
territory107	2020	94.90752968	0.010536572
territory108	2020	307.8002764	0.00324886
territory110	2020	24.03220954	0.041610822
territory111	2020	11.47765869	0.087125783
territory112	2020	69.19507197	0.014451896
territory113	2020	55.38691343	0.018054806
territory115	2020	38.43792498	0.026015973
territory116	2020	45.9021686	0.021785463
territory117	2020	24.15201364	0.041404415
territory118	2020	31.71508557	0.031530736
territory119	2020	295.8208861	0.003380424
territory120	2020	138.0420661	0.007244169
territory121	2020	180.2115933	0.005549033
territory123	2020	205.7658242	0.004859894
territory124	2020	133.4637209	0.007492673
territory125	2020	34.0504574	0.029368181
territory126	2020	35.02476517	0.028551226
territory127	2020	35.48048352	0.028184509
territory128	2020	22.39217246	0.044658463
territory129	2020	82.32422729	0.012147092
territory131	2020	55.98310091	0.017862533
territory132	2020	33.32846814	0.030004379
territory133	2020	58.54222882	0.017081687
territory134	2020	190.0594445	0.005261512
territory135	2020	38.65764418	0.025868105
territory136	2020	80.02317171	0.01249638
territory137	2020	44.5654444	0.02243891
territory138	2020	136.9450012	0.007302202
territory139	2020	185.2795858	0.005397249
territory140	2020	161.907407	0.00617637
territory141	2020	116.4638049	0.008586359
territory142	2020	92.66495015	0.010791567
territory143	2020	265.9825248	0.003759645
territory145	2020	33.99878696	0.029412814
territory147	2020	12.11788515	0.08252265
territory148	2020	12.24435941	0.081670259
territory149	2020	30.96626541	0.032293206
territory150	2020	46.11094928	0.021686823
territory151	2020	27.48126376	0.036388428
territory152	2020	23.32233107	0.042877361
territory153	2020	11.9689309	0.083549651
territory154	2020	12.72143048	0.078607512
territory155	2020	30.71385	0.032558601
territory156	2020	12.29122381	0.081358863
territory157	2020	19.09108524	0.052380469
territory158	2020	33.73304162	0.029644525
territory159	2020	63.16231528	0.015832225
territory160	2020	55.04894489	0.018165652
territory161	2020	12.91008747	0.077458809
territory162	2020	27.91181607	0.035827121
territory163	2020	31.22841688	0.032022116
territory164	2020	117.4135593	0.008516904
territory165	2020	58.78503485	0.017011132
territory166	2020	21.79308168	0.045886122
territory167	2020	64.2497868	0.015564254
territory168	2020	46.28278349	0.021606306
territory169	2020	21.49142287	0.04653019
territory170	2020	31.42837406	0.031818382
territory171	2020	217.3634266	0.00460059
territory173	2020	39.81338852	0.025117179
territory174	2020	43.35931902	0.023063093
territory175	2020	60.6147789	0.016497627
territory176	2020	41.54308646	0.024071394
territory177	2020	62.95840356	0.015883503
territory178	2020	24.22263996	0.041283692
territory179	2020	29.01105183	0.034469622
territory181	2020	133.5159913	0.00748974
territory182	2020	127.7595145	0.007827206
territory185	2020	107.4071867	0.009310364
territory186	2020	148.9965376	0.006711565
territory187	2020	92.24154777	0.010841102
territory189	2020	314.6678966	0.003177954
territory191	2020	133.9341803	0.007466354
territory192	2020	119.5973956	0.008361386
territory193	2020	98.75005404	0.010126577
territory196	2020	100.9668503	0.009904241
territory197	2020	147.539733	0.006777835
territory198	2020	96.58962061	0.010353079
territory199	2020	23.60358145	0.042366452
territory201	2020	56.58500422	0.017672527
territory202	2020	103.464744	0.009665128
territory205	2020	387.568732	0.002580188
territory206	2020	252.0587119	0.00396733
territory207	2020	207.7677262	0.004813067
territory208	2020	60.05413831	0.016651642
territory209	2020	93.57506552	0.010686608
territory210	2020	97.84822719	0.010219909
territory211	2020	112.5191912	0.008887373
territory214	2020	24.50451378	0.040808808
territory216	2020	29.77734658	0.033582576
territory217	2020	113.1266997	0.008839646
territory219	2020	46.10119878	0.02169141
territory220	2020	29.03527468	0.034440866
territory221	2020	91.3006728	0.010952822
territory222	2020	133.0264333	0.007517303
territory223	2020	178.7974552	0.005592921
territory224	2020	87.55808238	0.01142099
territory225	2020	302.7609754	0.003302936
territory226	2020	349.0990008	0.002864517
territory229	2020	96.48769956	0.010364015
territory230	2020	67.58638012	0.01479588
territory232	2020	210.6897779	0.004746315
territory233	2020	18.08296133	0.055300677
territory234	2020	57.58248842	0.017366391
territory235	2020	60.66447211	0.016484113
territory236	2020	232.0040412	0.00431027
territory237	2020	434.0169341	0.002304058
territory238	2020	29.98361709	0.033351547
territory239	2020	52.96100215	0.018881818
territory240	2020	55.16500818	0.018127433
territory241	2020	121.6655984	0.00821925
territory242	2020	153.2330613	0.006526007
territory243	2020	309.0068982	0.003236174
territory244	2020	61.74155498	0.016196547
territory245	2020	12.91948127	0.077402488
territory246	2020	27.11717238	0.036877001
territory247	2020	56.27650455	0.017769405
territory248	2020	48.43613231	0.020645744
territory249	2020	66.11138375	0.015125988
territory250	2020	69.79275993	0.014328134
territory251	2020	49.82477914	0.020070335
territory253	2020	43.10995989	0.023196496
territory254	2020	344.2274663	0.002905056
territory256	2020	356.8345629	0.002802419
territory257	2020	104.1044231	0.00960574
territory258	2020	399.6189433	0.002502384
territory259	2020	263.1056715	0.003800754
territory261	2020	255.2107624	0.00391833
territory262	2020	51.89675387	0.019269028
territory263	2020	31.03566698	0.032220993
territory264	2020	31.77452566	0.031471752
territory265	2020	277.2027642	0.003607468
territory266	2020	65.00186209	0.015384175
territory267	2020	246.4958479	0.004056863
territory268	2020	132.7678823	0.007531942
territory269	2020	91.01461324	0.010987247
territory270	2020	191.6974327	0.005216554
territory273	2020	73.04959257	0.01368933
territory274	2020	117.8608726	0.00848458
territory275	2020	72.61044073	0.013772124
territory276	2020	97.5330086	0.010252939
territory277	2020	87.21303813	0.011466175
territory279	2020	343.3034018	0.002912875
territory280	2020	40.64290011	0.024604543
territory281	2020	59.93613153	0.016684427
territory282	2020	39.35504274	0.025409704
territory283	2020	28.30131026	0.035334053
territory284	2020	17.83041324	0.05608395
territory285	2020	42.29672168	0.023642494
territory286	2020	149.8087439	0.006675178
territory288	2020	110.9264681	0.009014981
territory289	2020	298.5375802	0.003349662
territory290	2020	112.2964197	0.008905003
territory292	2020	368.0990804	0.00271666
territory295	2020	355.6486859	0.002811764
territory296	2020	54.48180235	0.018354753
territory297	2020	16.72398101	0.059794375
territory298	2020	232.6489832	0.004298321
territory300	2020	43.84902808	0.022805523
territory301	2020	512.477241	0.001951306
territory302	2020	356.3586843	0.002806161
territory303	2020	94.02075943	0.010635949
territory304	2020	64.54772185	0.015492414
territory305	2020	22.4647715	0.044514141
territory307	2020	38.83118075	0.0257525
territory308	2020	91.32783265	0.010949565
territory309	2020	37.68873976	0.026533124
territory310	2020	88.89668555	0.011249013
territory311	2020	20.56426737	0.048628039
territory312	2020	26.71907987	0.037426439
territory314	2020	49.34209056	0.020266673
territory315	2020	35.20681165	0.028403594
territory317	2020	97.8214129	0.010222711
territory318	2020	122.0963008	0.008190256
territory319	2020	69.29074867	0.014431941
territory320	2020	84.95614349	0.011770779
territory322	2020	36.04419839	0.027743716
territory323	2020	59.96400315	0.016676672
territory324	2020	77.98619304	0.012822783
territory325	2020	21.93348938	0.045592381
territory327	2020	57.05807845	0.017526002
territory328	2020	41.69427252	0.02398411
territory329	2020	47.04986273	0.021254047
territory330	2020	60.5817351	0.016506625
territory332	2020	173.7584393	0.005755116
territory333	2020	90.3577207	0.011067123
territory334	2020	91.61214659	0.010915583
territory335	2020	74.40713265	0.013439572
territory336	2020	69.93959825	0.014298052
territory337	2020	165.1391117	0.006055501
territory338	2020	131.2160027	0.007621022
territory340	2020	285.8374791	0.003498492
territory342	2020	176.8037396	0.005655989
territory345	2020	36.49294719	0.027402555
territory346	2020	37.87518812	0.026402509
territory347	2020	30.0332304	0.033296452
territory348	2020	27.43984804	0.036443351
territory349	2020	54.12085287	0.018477166
territory350	2020	463.7645875	0.002156266
territory352	2020	35.8664989	0.027881171
territory356	2020	114.6497425	0.008722218
territory358	2020	156.250583	0.006399976
territory360	2020	64.75934576	0.015441787
territory361	2020	42.82923615	0.023348537
territory362	2020	29.62227874	0.033758375
territory364	2020	122.5960723	0.008156868
territory365	2020	43.95558628	0.022750237
territory366	2020	21.01788541	0.047578526
territory367	2020	25.88681723	0.038629701
territory368	2020	69.95392273	0.014295124
territory369	2020	26.65779807	0.037512476
territory370	2020	25.84159094	0.038697308
territory371	2020	160.3690154	0.006235619
territory372	2020	114.4583617	0.008736802
territory373	2020	75.65636023	0.013217659
territory374	2020	43.66530167	0.022901479
territory375	2020	39.70790312	0.025183903
territory376	2020	45.63985865	0.021910673
territory377	2020	37.52270274	0.026650532
territory378	2020	50.7459295	0.019706014
territory379	2020	31.37863971	0.031868813
territory380	2020	80.70898267	0.012390195
territory381	2020	85.57452385	0.011685721
territory382	2020	270.3872469	0.003698399
territory384	2020	10.33374496	0.096770339
territory385	2020	18.76772157	0.053282973
territory386	2020	28.93028344	0.034565856
territory387	2020	25.57590269	0.039099304
territory478	2020	344.8239359	0.002900031
territory479	2020	41.42828308	0.024138099
territory481	2020	224.9447558	0.004445536
territory483	2020	240.2629077	0.004162107
territory484	2020	481.1307481	0.002078437
territory485	2020	117.6464464	0.008500044
territory486	2020	309.2832594	0.003233282
territory487	2020	206.078079	0.00485253
territory489	2020	175.623577	0.005693996
territory3	2021	166.5956225	0.006002559
territory4	2021	50.87972875	0.019654193
territory5	2021	48.68871129	0.020538642
territory6	2021	73.01352605	0.013696092
territory9	2021	19.82148069	0.050450318
territory10	2021	176.3217844	0.005671449
territory11	2021	194.9581744	0.005129305
territory12	2021	172.038276	0.00581266
territory13	2021	83.59781917	0.011962035
territory15	2021	170.8088824	0.005854496
territory16	2021	48.44892765	0.020640292
territory18	2021	28.10866572	0.035576217
[truncated: 729 more rows]
